# Supplementary material for: The amount and chemistry of acylsugars affects sweetpotato whitefly (Bemisia tabaci) oviposition and development, and tomato yellow leaf curl virus incidence, in field grown tomato plants
Source: PLoS One. 2023 Nov 27;18(11):e0275112. doi: 10.1371/journal.pone.0275112 (PMC10681267; doi:10.1371/journal.pone.0275112)
Supplement: S1 File — (XLSX) [file pone.0275112.s007.xlsx]

## Sheet: Spring 14 GCMS 
Entry	Leaf Wt. mg	Leaf Wt. g	umol i-C4/gleafwt	ai-C5	i-C5	ai-C6	n-C8	i-C9	i-C10	n-C10	i-C11	ai-C11	i-C12	n-C12	i-C13	i-C14	total
ISX-1	116	0.116	0.0406475	0.201032	0.620507	0.00246346	0	0.0180965	0.0031905	0.0274452	1.08174	0.00174478	0.00178089	0.188946	0.0160309	0	2.20516
ISX-1	117	0.117	0.0513345	0.120741	0.37608	0	0	0.0104024	0.00204899	0.0168573	0.5383	0.00192745	0.00103614	0.132061	0.0106518	0	1.26144
ISX-1	124	0.124	0.0567963	0.0294627	0.0853628	0	0	0.00288447	0.000783496	0.00551581	0.116292	0	0	0.0488887	0.0026572	0	0.348644
ISX-1	125	0.125	0.0443429	0.0452375	0.10357	0	0	0.00290539	0.000612296	0.00492868	0.122542	0.00110498	0	0.0433871	0.00341437	0	0.381164
ISX-1	126	0.126	0.0341647	0.00849922	0.0252953	0	0	0	0	0.00235662	0.0443502	0.000777641	0	0.0234266	0.000620059	0	0.13949
ISX-1	127	0.127	0.0232109	0.031868	0.0987483	0	0	0.00347883	0	0.00716515	0.147026	0	0	0.0595822	0.00435367	0	0.375433
ISX-1	134	0.134	0.0530047	0.0873262	0.248886	0	0	0.00776362	0.00161318	0.0219095	0.406246	0.0037021	0	0.181825	0.00906707	0	1.02134
ISX-1	137	0.137	0.0365785	0.015793	0.0402631	0	0	0	0	0.0038232	0.0646383	0	0	0.0332103	0.00151641	0	0.195823
ISX-2	106	0.106	0.0343107	0.0035661	0.00761058	0	0	0	0	0	0.0125022	0	0	0.00939574	0	0	0.0673854
ISX-2	106	0.106	0.0484269	0.0655149	0.122343	0.0185442	0	0.0017229	0	0.00249889	0.0885946	0	0	0.0549414	0.015786	0	0.435157
ISX-2	112	0.112	0.0509156	0.0227194	0.0276051	0.00462868	0	0	0	0	0.0394166	0	0	0.01924	0.00501712	0	0.197673
ISX-2	113	0.113	0.0419303	0.0228622	0.052433	0.00578469	0	0	0	0.00163712	0.043846	0.000882705	0	0.0448492	0.00634713	0	0.220572
ISX-2	119	0.119	0.0287372	0.0558466	0.113801	0.00781412	0	0	0	0.00381625	0.146766	0	0	0.0714762	0.0150744	0	0.443331
ISX-2	119	0.119	0.0208228	0.00693292	0	0.00269549	0	0	0	0	0.00637866	0	0	0.00878313	0	0	0.045613
ISX-2	122	0.122	0.0233349	0.0505905	0.161026	0.0207158	0	0	0	0.00504456	0.155345	0	0	0.142509	0.0203076	0	0.578873
ISX-2	123	0.123	0.0341185	0.0227612	0.06736	0.00681432	0	0	0	0.00209979	0.0788396	0	0	0.0459159	0.0149449	0	0.307261
ISX-3	99	0.099	0.0242537	0.0754584	0.139399	0.00856554	0	0	0	0.003459	0.147444	0	0	0.274391	0.0314451	0	0.704416
ISX-3	100	0.1	0.0512015	0.154162	0.330195	0.0130742	0	0.00245418	0	0.00908203	0.329118	0	0	0.273291	0.0485362	0	1.21454
ISX-3	103	0.103	0.0381176	0.157018	0.437199	0.0129365	0	0.00356436	0	0.0095006	0.40599	0	0	0.241501	0.038286	0	1.34561
ISX-3	112	0.112	0	0.150078	0.505143	0	0	0	0	0.0306859	0.598592	0	0	0.532252	0	0	1.81675
ISX-3	118	0.118	0.168532	0.163102	0.635822	0	0	0	0	0.0136	0.696888	0.00255487	0	0.470966	0.0900658	0	2.24153
ISX-6	104	0.104	1.33447	1.37249	3.36435	0.0812456	0.0457443	1.28218	0.0350575	0.10738	0.496307	0	0.0186856	0.926408	0.0331261	0	9.12798
ISX-6	105	0.105	0.361708	0.195922	0.355478	0.0231313	0	0.206238	0.0108474	0.0251234	0.153583	0	0.00873978	0.3464	0.0254671	0	1.71537
ISX-6	106	0.106	5.477	2.98032	4.26714	0.245342	0.0683842	2.57772	0.207151	0.519451	1.4829	0.00885957	0.0660741	2.75113	0.0281516	0	20.7277
ISX-6	111	0.111	1.49926	0.631124	0.900896	0.0730723	0.016383	0.722645	0.0472897	0.153528	0.540327	0	0.0201133	1.01117	0.00796318	0	5.63342
ISX-6	113	0.113	3.50376	2.99732	7.01179	0.240771	0.0162106	1.2877	0.0898188	0.0908653	0.983827	0	0.0603575	1.23334	0.106926	0	17.6558
ISX-6	125	0.125	1.63806	1.04401	1.88827	0.0443621	0.0320467	1.12823	0.0428834	0.180487	0.699157	0.00340802	0.021645	1.46466	0.0150732	0	8.21358
ISX-6	125	0.125	3.38564	1.78868	3.63847	0.126577	0.0249155	1.37111	0.0848092	0.0792185	0.995586	0	0.0480139	1.03056	0.115197	0	12.7147
ISX-7	98	0.098	0.221063	1.09142	4.79038	0.361196	0	0.00837746	0.00393222	0.116582	2.58441	0	0.00667693	3.75798	0.300244	0	13.2501
ISX-7	99	0.099	0.464312	1.21995	3.70935	0.402967	0	0.302666	0.00765018	0.0934358	3.33896	0	0.0100645	3.13313	0.288189	0	13.0062
ISX-7	100	0.1	0.310185	0.483285	1.26358	0.167985	0	0.13963	0	0.0486194	0.94866	0	0	1.55893	0.0986885	0	5.0339
ISX-7	106	0.106	0.145842	1.32379	5.35703	0.902966	0	0.337136	0.00432006	0.117038	2.27575	0	0.00687864	3.58101	0.229329	0	14.3055
ISX-7	110	0.11	0.166575	0.239296	0.802962	0.0819901	0	0.0918824	0	0.0347719	1.00815	0.00598757	0.00381735	1.09879	0.117082	0	3.66316
ISX-7	111	0.111	0.217925	1.56401	5.19617	0.589244	0	0.300046	0.00595035	0.143879	2.46644	0	0.00857998	4.23604	0.317089	0	15.0668
ISX-8	85	0.085	0.252616	0.950736	4.92423	0.00972592	0	0.234501	0.00457002	0.0745236	2.80989	0	0.00596083	2.875	0.319814	0	12.4809
ISX-8	86	0.086	0.162197	0.45115	2.46227	0.0276133	0	0.0916582	0	0.0574493	1.2328	0	0.00522482	2.51219	0.207558	0	7.22426
ISX-8	86	0.086	0.301612	0.73664	3.62664	0.0285905	0	0.113364	0	0.1577	0.991854	0	0.00554537	6.06796	0.210793	0	12.2634
ISX-8	87	0.087	0.144595	0.425489	1.50805	0	0	0.111497	0	0.0255242	1.05688	0.0103929	0.00361737	0.93322	0.0971893	0	4.32112
ISX-8	88	0.088	0.193809	0.472488	3.1881	0	0	0.0837326	0	0.115913	1.03844	0	0	5.03322	0.169846	0	10.311
ISX-8	91	0.091	0.074585	0.246241	0.705877	0	0	0.0617023	0	0.0167699	0.638669	0	0	0.730798	0.0797122	0	2.55435
CU071026	88	0.088	0.078349	0.136593	0.702744	0	0	0	0	0.0649616	0.0209534	0	0	1.9114	0.00523903	0	2.92024
CU071026	90	0.09	0.116179	0.792113	2.71457	0.00664653	0	0	0	0.115721	0.00731258	0	0	2.62327	0	0	6.37582
CU071026	100	0.1	0.083673	0.482961	1.65715	0.00790335	0	0	0	0.0714581	0.00443526	0	0	2.54835	0	0	4.88393
CU071026	100	0.1	0.233091	0.890397	3.2404	0	0	0	0	0.13041	0.00502466	0	0	3.4262	0	0	7.93067
CU071026	100	0.1	0.0575003	0.0585779	0.439791	0	0	0	0	0.0331988	0	0	0	0.955424	0	0	1.58154
CU071026	102	0.102	0.0323341	0.0534498	0.297172	0	0	0	0	0.0212532	0	0	0	0.796389	0	0	1.2006
CU071026	102	0.102	0.0578269	0.145104	0.539502	0	0	0	0	0.0303281	0	0	0	1.59264	0	0	2.3654
FA2/AS	95	0.095	0.503087	0.643771	1.66653	0	0	0	0	0	0.555839	0	0	0.449515	0.454658	0	4.51678
FA2/AS	100	0.1	0.27392	0.417154	1.26927	0	0	0	0	0	0.302683	0	0	0.308393	0.186728	0	2.75815
FA2/AS	103	0.103	0.0868854	0.0743881	0.214275	0	0	0	0	0	0.107815	0.00690607	0	0.129823	0.0935446	0	0.713637
FA2/AS	103	0.103	0.118396	0.065813	0.220013	0	0	0	0	0	0.117254	0.00807117	0	0.142512	0.0792166	0	0.751276
FA2/AS	107	0.107	0.257756	0.347834	1.22179	0	0	0	0	0	0.297775	0.0274137	0	0.395759	0.25975	0	2.80808
FA2/AS	110	0.11	0.121729	0.0417189	0.102401	0	0	0	0	0	0.0546622	0	0	0.0470824	0.0438954	0	0.411489
FA2/AS	111	0.111	0.0874015	0.188331	0.508639	0	0	0	0	0	0.210486	0	0.0053259	0.152764	0.143048	0	1.296
FA8/AS	109	0.109	0.335754	0.0450989	0.086806	0	0	0	0	0	0	0	0	0.439924	0	0	0.907583
FA8/AS	114	0.114	0.816818	0.222569	0.387014	0	0	0	0	0.0252211	0	0	0	1.20976	0	0	2.66138
FA8/AS	114	0.114	0.510308	0.0906788	0.125528	0	0	0	0	0.015548	0	0	0	0.798285	0	0	1.54035
FA8/AS	127	0.127	0.175722	0.0502941	0.0802543	0	0	0	0	0.00748658	0	0	0	0.415701	0	0	0.729458
FA8/AS	133	0.133	0.496302	0.137607	0.160237	0	0	0	0	0.026122	0	0	0	1.06987	0	0	1.89014
ASX-1	81	0.081	0.247238	1.51439	5.15878	0	0	0	0	0.214743	0	0	0	6.55674	0	0	13.7794
ASX-1	82	0.082	0.307382	1.6141	4.05639	0	0	0	0	0.171894	0	0	0	5.29115	0	0	11.5243
ASX-1	83	0.083	0.134067	0.335842	1.28531	0	0	0	0	0.0873964	0	0	0	3.51462	0	0	5.35724
ASX-1	84	0.084	0.232491	1.53112	4.24898	0	0	0	0	0.179905	0	0	0	4.93521	0	0	11.1406
ASX-1	84	0.084	0.120664	0.226655	0.732741	0	0	0	0	0.0468578	0	0	0	1.62996	0	0	2.81806
ASX-1	85	0.085	0.383463	1.60527	4.32271	0	0	0	0	0.155856	0	0	0	4.8641	0	0	11.3476
ASX-1	86	0.086	0.141577	0.376578	1.49874	0	0	0	0	0.0838784	0	0	0	2.95239	0	0	5.06253
ASX-2	78	0.078	0.11171	0.568751	1.60206	0	0	0	0	0.0936302	0	0	0	2.77155	0	0	5.1477
ASX-2	80	0.08	0.207529	1.08156	3.71782	0	0	0	0	0.226	0	0	0	4.59676	0	0	9.82967
ASX-2	82	0.082	0.124982	0.219783	1.1254	0	0	0	0	0.110567	0.00400377	0	0	3.05271	0	0	4.68105
ASX-2	82	0.082	0.165431	0.921663	2.42254	0	0	0	0	0.126235	0.00415649	0	0	3.26612	0	0	6.98232
ASX-2	84	0.084	0.255402	1.42375	4.27632	0	0	0	0	0.151619	0.005891	0	0	4.25489	0	0	10.3796
ASX-2	84	0.084	0.118458	0.906691	2.52706	0	0	0	0	0.139322	0.00570217	0	0	3.15216	0	0	6.85526
ASX-2	89	0.089	0.141493	1.00945	2.40759	0	0	0	0	0.100303	0.0155134	0	0	3.74897	0	0	7.43945
ASX-3	90	0.09	0.0629175	0.0947877	0.385704	0	0	0	0	0.0166043	0	0	0	0.482375	0	0	1.09072
ASX-3	97	0.097	0.0527359	0.140134	0.553869	0	0	0	0	0.0336509	0	0	0	1.12853	0	0	1.90892
ASX-3	100	0.1	0.0432823	0	0.0119806	0	0	0	0	0	0	0	0	0.0722489	0	0	0.127512
ASX-3	103	0.103	0.06817	0.115411	0.408798	0	0	0	0	0.0152866	0	0	0	0.581088	0	0	1.18875
ASX-3	106	0.106	0.0657269	0.211238	0.80398	0	0	0	0	0.0294584	0	0	0	0.865053	0	0	1.97546
ASX-3	106	0.106	0.0476839	0.134629	0.412924	0	0	0	0	0.0103021	0	0	0	0.614236	0	0	1.21977
ASX-3	107	0.107	0.0632368	0.124946	0.422658	0	0	0	0	0.00957761	0	0	0	0.568254	0	0	1.18867
ASX-3	118	0.118	0.054399	0.171083	0.315083	0	0	0	0	0.0148207	0	0	0	0.542828	0	0	1.09821

## Sheet: Fall 14 GCMS
Entry	Leaf Wt. Mg	Leaf Wt. g	Sort	Umol i-C4 per g leaf weight	ai-C5	i-C5	ai-C6	n-C8	i-C9	i-C10	n-C10	i-C11	ai-C11	i-C12	n-C12	i-C13	i-C14	total	Sort
ISX-6	52		1	5.11116	3.62033	14.7575	0.796349	0	5.40138	0.167397	0.410061	3.88859	0	0	4.51586	0.216227	0	38.8849
ISX-6	77		2	1.4842	3.00067	3.6187	0.375744	0.0338943	2.13512	0.214711	0.19239	0.905201	0.00412519	0.0172637	0.731054	0.00590914	0	12.7627
ISX-6	81		3	1.23472	2.73384	3.1272	0.30739	0.0279554	1.80417	0.150008	0.164698	0.831382	0	0.0136709	0.666077	0.00426129	0	11.0899
ISX-6	50		4	1.53836	2.43861	2.74266	0.599774	0.105934	1.76207	0.166145	0.320176	0.530331	0	0.017291	0.86993	0	0	11.1224
ISX-6	43		5	2.04311	2.72527	3.35012	0.667173	0.0993266	2.07975	0.247052	0.36643	0.729434	0	0.0265979	1.29311	0.00399882	0	13.6775
ISX-6	75		6	0.785791	2.62771	2.97373	0.61704	0.0590821	2.48471	0.240786	0.236225	1.00835	0.006257	0.0248003	1.20046	0.00849283	0	12.3394
ISX-6	49		7	0.249268	1.1829	1.30084	0.241491	0.0275534	1.57325	0.196566	0.15433	0.769065	0.00619422	0.023153	0.775527	0.00741475	0.000646838	6.55291
ISX-6	45		8	2.20449	3.73263	4.66408	0.785758	0.0677938	3.09243	0.334424	0.356986	1.15273	0	0.0288908	1.20746	0.00452304	0	17.6919
ISX-6	36		9	0.755035	2.30321	3.89707	0.529032	0.0672955	3.0453	0.176776	0.147433	1.26535	0.00669456	0.0215304	1.33307	0.0391585	0.00212674	13.6528
ISX-6	80		10	1.90988	5.87259	14.4798	0.720696	0.0703526	4.22199	0.120994	0.241336	2.66259	0	0.0381046	2.89501	0.152669	0.00496921	33.4219
ISX-6	45		11	21.197	17.4789	21.8314	1.45152	0	2.16626	0	0	0.988027	0	0	1.54084	0	0	66.654
ISX-6	108		12	4.06129	8.9166	32.3872	1.03595	0.198694	4.87549	0.534983	0.664616	2.42792	0.00664781	0.165517	7.55777	0.223603	0.0229377	63.4372
ISX-7	31		15	0.592719	1.33438	11.0114	2.25441	0	0.294088	0	0.260669	4.20452	0	0	7.57653	0.397249	0	28.1741
ISX-7	45		16	0.0515184	0.822529	2.54323	0.691041	0	0.0485105	0	0.037288	1.3012	0	0	1.32028	0.0699421	0	6.89616
ISX-7	34		17	0.0739815	1.14094	3.32895	0.708719	0	0.057952	0	0.0448822	1.25833	0	0	1.39852	0.0683802	0	8.08452
ISX-7	32		18	0.0673037	1.57658	4.45724	1.26912	0	0.256142	0	0.108653	1.42778	0	0	3.05956	0.0911926	0	12.331
ISX-7	35		19	0.0824688	0.871281	1.78427	0.245619	0	0.115545	0	0.0407749	0.654949	0	0	0.659133	0.0220668	0	4.47611
ISX-7	40		20	0.0470353	0.884123	1.51559	0.338308	0	0.149079	0.00295429	0.0385224	0.856402	0	0	0.850617	0.0358562	0	4.72806
ISX-7	62		21	0.026591	1.12	2.47099	1.22238	0	0.0123824	0.00314507	0.0557214	1.70339	0.00454015	0.00155852	2.14623	0.153539	0	8.94927
ISX-7	34		22	0	1.09533	2.91405	1.2297	0	0.021261	0.00389836	0.087741	1.96846	0.00518945	0.00152904	2.3244	0.142578	0	9.82125
ISX-7	43		23	0.0121384	0.543549	1.63135	0.717675	0.00312611	0.254182	0.00499685	0.131958	1.18056	0.00330575	0.00131883	1.70123	0.0499117	0	6.25905
ISX-7	45		24	0	0.714972	2.37586	0.696846	0	0.0484227	0	0.0372518	1.26614	0	0	1.36508	0.0746539	0	6.58626
ISX-7	34		25	0	1.06371	3.0967	0.763203	0	0.0642939	0	0.0467759	1.24009	0	0	1.40505	0.0708354	0	7.75766
ISX-7	32		26	0.0633499	1.40356	3.82483	1.21339	0	0.266063	0.00342971	0.112418	1.43431	0	0	3.09687	0.100461	0	11.5373
ISX-7	73		27	0.289962	1.02783	6.55834	1.42753	0	0	0	0.0905314	4.98025	0	0	3.9843	0.381611	0	18.7497
ISX-7	38		28	0.337145	2.18105	23.7987	2.38812	0	0.0261205	0.0198993	0.354733	8.91035	0	0.0108839	7.98302	0.603042	0	46.8597
ISX-8	31		32	0.679641	0.979157	7.10969	0.0959128	0	0.656064	0	0.0810516	6.25774	0	0	2.85573	0.468417	0	19.1834
ISX-8	31		33	0.997418	0.84979	5.76206	0.151	0	0	0	0.0846706	4.1175	0	0	3.61879	0.571268	0	16.1525
ISX-8	106		34	0.132102	0.0438227	2.02192	0.0348328	0	0.0353027	0	0.00903172	1.18397	0	0	0.602775	0.128928	0	4.19269
ISX-8	38		35	0.80857	1.14296	6.56961	0.0911277	0	0.211981	0	0.0509502	4.74125	0	0	2.75591	0.434317	0	16.8067
ISX-8	52		36	0	0.315432	1.84709	0	0	0.0582117	0	0	0.49355	0	0	0.276228	0.035616	0	3.02613
ISX-8	33		37	0	0.705521	2.8756	0.0205169	0	0.151066	0	0.0128507	0.852791	0	0	0.568699	0.0695464	0	5.25659
ISX-8	39		38	0.0387216	1.42418	6.26834	0.405982	0	0.139784	0.00253223	0.0914767	0.969702	0	0	2.41109	0.110999	0	11.8704
ISX-8	29		39	0	1.48964	5.50849	0.126552	0	0.140124	0	0.0559374	0.69849	0	0	2.28084	0.0890905	0	10.3916
ISX-8	43		40	0	0.221539	1.1041	0.0168032	0	0.157482	0.00149955	0.00942577	0.787153	0	0	0.417326	0.0415918	0	2.75972
ISX-8	58		41	0.0200438	0.821444	2.61338	0.0956019	0	0.273284	0.00305299	0.0233658	1.3054	0.00401437	0.00128592	0.712159	0.102628	0	5.98029
ISX-8	38		42	0	0.458889	2.44025	0.0216599	0	0.0994778	0	0.0111539	0.641631	0	0	0.380002	0.0453809	0	4.09844
ISX-8	52		43	0	0.37693	1.8742	0.0131672	0	0.0921522	0	0.00782714	0.517977	0	0	0.344644	0.0443704	0	3.27127
ISX-8	33		44	0.054809	1.30975	6.27358	0.0879803	0	0.393693	0	0.0471311	1.93726	0	0	1.55816	0.178334	0	11.8435
ISX-8	131		45	2.71787	0.789309	3.2156	0	0	0	0	0	2.01194	0	0	6.73727	0.315234	0	15.7872
CU071026	81		51	0.277497	0.268662	0.847787	0.0158138	0	0	0	0.0554524	0	0	0	2.09079	0	0	3.556
CU071026	60		52	0.265826	0.14225	0.816237	0	0	0	0	0.0320345	0	0	0	1.44621	0	0	2.70256
CU071026	39		53	0.91601	0.272481	0.883616	0	0	0	0	0.044937	0	0	0	2.48654	0	0	4.60359
CU071026	45		54	0.202988	0.123462	1.66204	0	0	0	0	0.0433319	0	0	0	2.46319	0	0	4.49501
CU071026	57		55	0	0.425313	1.18457	0	0	0	0	0.0292193	0	0	0	0.817002	0	0	2.45611
CU071026	73		56	0	0.0957354	0.296394	0	0	0	0	0	0	0	0	0.223605	0	0	0.615735
CU071026	75		57	0	0.0767445	0.288205	0	0	0	0	0.00555862	0	0	0	0.290386	0	0	0.660894
CU071026	58		58	0	0.123547	0.47203	0	0	0	0	0.00733968	0	0	0	0.425418	0	0	1.02892
CU071026	131		59	0	0.0392393	0.162751	0	0	0	0	0.00256661	0	0	0	0.172842	0	0	0.377399
CU071026	44		60	0	0.240232	1.00684	0	0	0	0	0.00718081	0	0	0	0.504301	0	0	1.75855
CU071026	81		61	0	0.0471166	0.146847	0	0	0	0	0.00210498	0	0	0	0.147568	0	0	0.343636
CU071026	60		62	0	0.0933292	0.379506	0	0	0	0	0.00299802	0	0	0	0.245501	0	0	0.721335
FA2/AS	84		66	0.125182	0.0771718	0.218311	0	0	0	0	0.00550588	0.105618	0	0	0.234336	0.0670208	0	0.833146
FA2/AS	134		67	0.0695532	0.048831	0.0435803	0	0	0	0	0	0.030426	0	0	0.0564477	0.0255507	0	0.274389
FA2/AS	56		68	0.22027	0.144226	0.226377	0	0	0	0	0	0.101768	0	0	0.193384	0.0755734	0	0.961598
FA2/AS	67		69	0	0.0198993	0.0521028	0	0	0	0	0	0.0106184	0	0	0.0164962	0.0060587	0	0.105175
FA2/AS	72		70	0	0.0683776	0.251849	0	0	0	0	0	0.0470413	0	0	0.0835745	0.0161427	0	0.466985
FA2/AS	71		71	0	0.0092864	0.0248636	0	0	0	0	0	0.00457723	0	0	0.0098721	0.00366377	0	0.0522631
FA2/AS	134		72	0	0.0134849	0.0438096	0	0	0	0	0	0.00947328	0	0	0.0159761	0.00511409	0	0.0878581
FA2/AS	48		73	0	0.0693661	0.234784	0	0	0	0	0	0.042184	0	0	0.0746082	0.0198271	0	0.44077
FA2/AS	50		74	0	0.0107995	0.0231549	0	0	0	0	0	0.00860828	0	0	0.0116753	0.00576073	0	0.0599987
FA2/AS	61		75	0	0.135462	0.541303	0	0	0	0.00246239	0.00476535	0.142145	0.00181401	0.00136187	0.205772	0.0581495	0.00147527	1.09567
FA2/AS	84		76	0	0.0135514	0.036022	0	0	0	0	0	0.00812259	0	0	0.012416	0.00448121	0	0.0745932
FA2/AS	134		77	0	0.033042	0.149165	0	0	0	0	0	0.0264766	0	0	0.0436985	0.00895038	0	0.261332
FA2/AS	56		78	0	0.0105606	0.0295217	0	0	0	0	0	0.00544613	0	0	0.0116192	0.00423806	0	0.0613857
FA8/AS	77		79	0.0485735	0	0	0	0	0	0	0	0	0	0	0.139972	0	0.0052426	0.193788	x
FA8/AS	75		87	0.0982996	0.0517512	0.0908155	0	0	0	0	0.00422699	0	0	0	0.24564	0	0	0.490733
FA8/AS	136		88	0.0250583	0.0134024	0.0182172	0	0	0	0	0	0	0	0	0.0686497	0	0	0.125327
FA8/AS	158		89	0.011247	0.00974284	0.0108512	0	0	0	0	0	0	0	0	0.0417834	0	0	0.0736244
FA8/AS	129		90	0	0.00231519	0.00338174	0	0	0.00026836	0	0	0.00165179	0	0	0.0115041	0	0	0.0191211
FA8/AS	102		91	0.023823	0.0232866	0.0328152	0	0	0	0	0	0	0	0	0.0766367	0	0	0.156561
FA8/AS	68		92	0.0682699	0.0609025	0.108342	0	0	0	0	0.00399699	0	0	0	0.271393	0	0	0.512905
ASX-1	51		95	0	0.0851479	0.133489	0	0	0	0	0	0	0	0	0.246935	0	0	0.465572
ASX-1	27		96	0	0.102689	0.179182	0	0	0	0	0	0	0	0	0.353033	0	0	0.634905
ASX-1	35		97	0	0.168064	0.384719	0	0	0	0	0.00619016	0	0	0	0.361629	0	0	0.920603
ASX-1	33		98	0	0.174232	0.412173	0	0	0	0	0.00593848	0	0	0	0.446681	0	0	1.03902
ASX-1	29		99	0	0.185016	0.370507	0	0	0	0	0.00622763	0	0	0	0.379121	0	0	0.940871
ASX-1	16		100	0	0.485862	1.18177	0	0	0	0	0.0183217	0	0	0	1.18919	0	0	2.87514
ASX-1	24		101	0	0.22836	0.498496	0	0	0	0	0.00842741	0	0	0	0.656882	0	0	1.39217
ASX-1	51		102	0	0.0777566	0.1356	0	0	0	0	0	0	0	0	0.244534	0	0	0.457891
ASX-1	27		103	0	0.0847215	0.179735	0	0	0	0	0	0	0	0	0.351721	0	0	0.616177
ASX-1	35		104	0	0.153137	0.378827	0	0	0	0	0.00619785	0	0	0	0.361981	0	0	0.900144
ASX-2	56		108	0	0.263865	0.620612	0	0	0	0	0.00671445	0	0	0	0.481827	0	0	1.37302
ASX-2	35		109	0	0.132101	0.285575	0	0	0	0	0.0042224	0	0	0	0.319544	0	0	0.741444
ASX-2	31		110	0	0.086579	0.196071	0	0	0	0	0	0	0	0	0.321476	0	0	0.604126
ASX-2	38		111	0	0.0907927	0.23543	0	0	0	0	0.00434814	0	0	0	0.222736	0	0	0.553307
ASX-2	32		112	0	0.0702384	0.103332	0	0	0	0	0	0	0	0	0.149999	0	0	0.323569
ASX-2	39		113	0	0.101706	0.218926	0	0	0	0	0.00669506	0	0	0	0.316439	0	0	0.643766
ASX-2	20		114	0	0.093335	0.202553	0	0	0	0	0	0	0	0	0.344742	0	0	0.64063
ASX-2	66		115	0.189642	0.148135	0.556196	0	0	0	0	0.0379253	0	0	0	1.50066	0	0	2.43256
ASX-3	78		118	0.0993161	0.0795261	0.27125	0	0	0	0	0.0178046	0	0	0	0.868935	0	0	1.33683
ASX-3	62		119	0.297997	0.197651	0.173704	0	0	0	0	0	0	0	0	0.480032	0	0	1.14938
ASX-3	77		120	0.18989	0.140434	0.243694	0	0	0	0	0.0147624	0	0	0	0.969109	0	0	1.55789
ASX-3	114		121	0.104482	0.0795138	0.145753	0	0	0	0	0.0074282	0	0	0	0.42487	0	0	0.762047
ASX-3	48		122	0	0.0120325	0.0276339	0	0	0	0	0	0	0	0	0.0405922	0	0	0.0802586
ASX-3	50		123	0	0.0228134	0.0643664	0	0	0	0	0	0	0	0	0.0889377	0	0	0.176118
ASX-3	82		124	0	0.0240839	0.0668723	0	0	0	0	0.00220486	0	0	0	0.0900782	0	0	0.183239
ASX-3	80		125	0	0.00801265	0.0174702	0	0	0	0	0	0	0	0	0.0225142	0	0	0.047997
ASX-3	112		126	0	0.00630309	0.0159601	0	0	0	0	0	0	0	0	0.0310489	0	0	0.0533121
ASX-3	77		127	0	0.0103851	0.0202629	0	0	0	0	0	0	0	0	0.048197	0	0	0.078845
ASX-3	114		128	0	0.00664678	0.0112046	0	0	0	0	0	0	0	0	0.0174087	0	0	0.0352601
ASX-3	48		129	0	0.0207185	0.0597007	0	0	0	0	0	0	0	0	0.0990853	0	0	0.179505
AL10/SW/AS	47		134	0.58639	0.247672	1.50096	0	0	0	0	0.0937404	0	0	0	3.77085	0	0	6.19961
AL10/SW/AS	72		135	0.0735281	0.0663085	0.35741	0.00671901	0	0	0	0.0166936	0	0	0	0.740705	0	0	1.26136
AL10/SW/AS	64		136	0.240356	0.146046	0.772535	0	0	0	0	0.0434685	0	0	0	2.10434	0	0	3.30674
AL10/SW/AS	57		137	0.533777	0.323252	0.359331	0	0	0	0	0.0250931	0	0	0	1.53659	0	0	2.77804
AL10/SW/AS	64		138	0	0.169538	0.538533	0	0	0	0	0	0	0	0	0.40595	0	0	1.11402
AL10/SW/AS	47		139	0	0.156309	0.77584	0	0	0	0	0.00915774	0	0	0	0.484788	0	0	1.4261
AL10/SW/AS	104		140	0	0.102777	0.487827	0	0	0	0	0.0110903	0	0	0	0.385376	0	0	0.98707
AL10/SW/AS	116		141	0.0129216	0.15588	0.539805	0	0	0	0	0.0153769	0	0	0	0.515676	0	0	1.23966
AL10/SW/AS	49		142	0	0.00349502	0.00557859	0	0	0.000784954	0	0	0	0	0	0.0165656	0	0	0.0264242
AL10/SW/AS	33		143	0	0.00737068	0.0105563	0	0	0	0	0	0	0	0	0.0306067	0	0	0.0485337
AL10/SW/AS	72		144	0	0.133367	0.578418	0	0	0	0	0.0100411	0	0	0	0.407151	0	0	1.12898
AL10/SW/AS	47		145	0	0.243279	1.08831	0	0	0	0	0.0138865	0	0	0	0.658567	0	0	2.00405
AL10/SW/AS	64		146	0	0.0933337	0.567544	0	0	0	0	0.00658351	0	0	0	0.34773	0	0	1.01519
AL10b/SW/AS	44		148	0.166876	0.128496	0.372261	0	0	0	0	0.0135075	0	0	0	1.022	0	0	1.70314
AL10b/SW/AS	77		149	0.197921	0.146914	0.244654	0	0	0	0	0.0123464	0	0	0	0.73273	0	0	1.33457
AL10b/SW/AS	95		150	0.204562	0.0353399	0.778285	0	0	0	0	0.0374592	0	0	0	1.88732	0	0	2.94297
AL10b/SW/AS	61		151	0.160632	0.0389833	0.337374	0	0	0	0	0.0145063	0	0	0	0.990356	0	0	1.54185
AL10b/SW/AS	47		152	1.47109	0.218237	0.462454	0	0	0	0	0	0	0	0	2.93585	0	0	5.08763
AL10b/SW/AS	73		153	0	0.111053	0.459394	0	0	0	0	0.00953735	0	0	0	0.440792	0	0	1.02078
AL10b/SW/AS	59		154	0	0.0627775	0.230684	0	0	0	0	0.0047844	0	0	0	0.245771	0	0	0.544018
AL10b/SW/AS	72		155	0	0.0360194	0.159881	0	0	0	0	0.00270687	0	0	0	0.201112	0	0	0.399719
AL10b/SW/AS	43		156	0	0.0332521	0.110815	0	0	0	0	0	0	0	0	0.175152	0	0	0.319219
AL10b/SW/AS	75		157	0	0.0829039	0.320125	0	0	0	0	0.00329228	0	0	0	0.260523	0	0	0.666844
AL10b/SW/AS	89		158	0	0.0791441	0.346498	0	0	0	0	0.00495087	0	0	0	0.337103	0	0	0.767696
AL10b/SW/AS	30		159	0	0.236664	1.09972	0	0	0	0	0.0220544	0	0	0	1.35288	0	0	2.71132
AL10b/SW/AS	80		160	0	0.0195448	0.0903564	0	0	0	0	0.00349273	0	0	0	0.181178	0	0	0.294572
AL10b/SW/AS	128		161	0	0.00897263	0.0237401	0	0	0	0	0	0	0	0	0.0762105	0	0	0.108923
AL10b/SW/AS	47		162	0	0.154687	0.75726	0	0	0	0	0.0135791	0	0	0	0.665157	0	0	1.59068
AL10b/SW/AS	73		163	0	0.0532151	0.202946	0	0	0	0	0.00366459	0	0	0	0.206689	0	0	0.466515
AL10b/SW/AS	59		164	0	0.041842	0.191382	0	0	0	0	0.00306702	0	0	0	0.241287	0	0	0.477578
FL-47	171		167	0.0485198	0.0302341	0	0	0	0	0	0	0	0	0	0	0	0	0.0787539
FL-47	118		168	0.0896844	0.0398849	0	0	0	0	0	0	0	0	0	0	0	0.00418677	0.133756
FL-47	196		169	0.0755953	0.0452737	0	0	0	0	0	0	0	0	0	0	0	0	0.120869
FL-47	246		170	0.0656173	0.0217955	0	0	0	0	0	0	0	0	0	0.00287601	0	0	0.0902888
FL-47	133		171	0	0	0	0	0	0	0	0	0	0	0	0	0	0.00181705	0.00181705
FL-47	300		172	0	0	0	0	0	0	0	0	0	0	0	0	0	0	0
FL-47	172		173	0	0	0	0	0	0	0	0	0	0	0	0	0	0	0
FL-47	56		174	0	0	0	0	0	0	0	0	0	0	0	0	0	0	0
FL-47	221		175	0	0	0	0	0	0	0	0	0	0	0	0	0	0	0
FL-47	142		176	0	0	0	0	0	0	0	0	0	0	0	0	0	0	0
FLX-1	154		178	0.0890198	0.0410058	0	0	0	0	0	0	0	0	0	0	0	0	0.130026
FLX-1	413		179	0.0223087	0.0155099	0.0157091	0	0	0	0	0	0	0	0	0.00353419	0	0.00134305	0.0584049
FLX-1	179		180	0	0	0	0	0	0	0	0	0	0	0	0	0	0	0
FLX-1	160		181	0	0	0	0	0	0	0	0	0	0	0	0	0	0	0
FLX-1	72		182	0	0	0	0	0	0	0	0	0	0	0	0	0	0	0
FLX-1	153		183	0	0	0	0	0	0	0	0	0	0	0	0	0	0	0
FLX-1	105		184	0	0	0	0	0	0	0	0	0	0	0	0	0	0	0
FLX-1	179		185	0	0	0	0	0	0	0	0	0	0	0	0	0	0	0
FLX-1	179		186	0	0	0	0	0	0	0	0	0	0	0	0.000726132	0	0	0.000726132
FLX-1	160		187	0	0	0	0	0	0	0	0	0	0	0	0	0	0	0
TY3/TM2/AS	66		194	0.137426	0.25162	0.840956	0.0124062	0	0	0	0.0366774	0	0	0	1.81009	0	0	3.15381
TY3/TM2/AS	42		195	0.495616	0.441222	0.479423	0	0	0	0	0.024303	0	0	0	1.70276	0	0	3.14333
TY3/TM2/AS	118		196	0.0651634	0.0545277	0.590626	0.00746347	0	0	0	0.0240813	0	0	0	1.13654	0	0	1.91045
TY3/TM2/AS	83		197	0	0.102718	0.278258	0	0	0	0	0	0	0	0	0.300634	0	0	0.68161
TY3/TM2/AS	56		198	0	0.176998	0.556211	0	0	0	0	0.00989966	0	0	0	0.626668	0	0	1.36978
TY3/TM2/AS	32		199	0	0.326103	0.865334	0	0	0	0	0.0178978	0	0	0	0.830553	0	0	2.03989
TY3/TM2/AS	50		200	0	0.0830129	0.271345	0	0	0.00268076	0	0.00741254	0	0	0	0.532962	0	0	0.898423
TY3/TM2/AS	47		201	0	0.224414	0.666412	0	0	0	0	0.0084945	0	0	0	0.499318	0	0	1.39864
TY3/TM2/AS	104		202	0.0325833	0.0168831	0.0261871	0	0	0	0	0	0	0	0	0.0356992	0	0	0.111353
TY3/TM2/AS	73		203	0	0.0794095	0.167999	0	0	0	0	0	0	0	0	0.147436	0	0	0.394845
AL6/SW/AS	112		205	0.653382	1.1917	4.04265	0	0	0	0	0	0	0	0	8.06654	0	0	13.9543
AL6/SW/AS	89		206	0.150488	0.747111	2.75783	0.0211377	0	0	0	0.152094	0.00463086	0	0	4.52096	0	0	8.37644
AL6/SW/AS	68		207	0	0.752823	3.05485	0	0	0	0	0.284075	0	0	0	8.60933	0	0	12.7011
AL6/SW/AS	62		208	0.500121	1.67207	6.96857	0.0369939	0	0	0	0.256424	0	0	0	9.08335	0	0	18.5515
AL6/SW/AS	97		209	0.276693	1.32917	5.12457	0.0210081	0	0	0	0.149958	0.0387138	0	0	5.66558	0	0	12.622
AL6/SW/AS	66		210	0	0.432021	0.737849	0	0	0	0	0.00842412	0	0	0	0.568172	0	0	1.74647
AL6/SW/AS	53		211	0	0.125227	0.18525	0	0	0	0	0	0	0	0	0.271265	0	0	0.581743
AL6/SW/AS	41		212	0	1.1045	1.99596	0	0	0	0	0.0222486	0	0	0	1.08788	0	0	4.2132
AL6/SW/AS	58		213	0.0618267	1.9397	3.85625	0.00949264	0	0	0	0.122367	0	0	0	2.0111	0	0	8.00279
AL6/SW/AS	34		214	0	1.11689	2.2871	0	0	0	0	0.0600025	0	0	0	1.06718	0	0	4.53117
AL6/SW/AS	45		215	0	0.551433	0.989864	0.00370616	0	0.000814881	0	0.0400978	0.00224884	0	0	1.57321	0.00107307	0	3.17044
AL6/SW/AS	44		216	0	0.335817	0.774846	0	0	0	0	0.0291927	0	0	0	1.03579	0	0	2.17922
AL6/SW/AS	66		217	0	0.394118	0.783341	0	0	0	0	0.00862089	0	0	0	0.581546	0	0	1.76763
AL6/SW/AS	53		218	0	0.12429	0.195863	0	0	0	0	0.00435657	0	0	0	0.291741	0	0	0.616251
FA7/AS	80		220	0.0405025	0.072543	0.401969	0.00573708	0	0	0	0.113882	0	0	0	1.02528	0	0	1.68404
FA7/AS	45		221	0.182205	0.269754	2.26512	0.0200885	0	0	0	0.617171	0.00626335	0	0	3.3522	0	0	6.80126
FA7/AS	50		222	0.162333	0.150309	0.91704	0	0	0	0	0.284613	0	0	0	1.59509	0	0	3.10938
FA7/AS	192		223	0.0402403	0.0476653	0.594659	0.0053171	0	0	0	0.120312	0	0	0	0.709101	0	0	1.51729
FA7/AS	60		224	0.246568	0.242028	0.821014	0	0	0	0	0.240252	0	0	0	1.87073	0	0	3.42059
FA7/AS	46		225	0	0.27187	0.83719	0	0	0	0	0.0831339	0	0	0	0.506389	0	0	1.69858
FA7/AS	45		226	0	0.259273	0.763315	0	0	0	0	0.0813904	0	0	0	0.516396	0	0	1.62038
FA7/AS	42		227	0	0.324107	1.02984	0	0	0	0	0.109492	0	0	0	0.548034	0	0	2.01147
FA7/AS	28		228	0	0.271887	0.899264	0	0	0	0	0.107935	0	0	0	0.685638	0	0	1.96472
FA7/AS	85		229	0	0.082091	0.175844	0	0	0	0	0.0351811	0	0	0	0.227885	0	0	0.521001
FA7/AS	73		230	0	0.0511179	0.200961	0	0	0	0	0.0399767	0	0	0	0.207126	0	0	0.499182
FA7/AS	78		231	0	0.0186798	0.0544898	0	0	0	0	0.0102766	0	0	0	0.106389	0	0	0.189835
FA7/AS	101		232	0	0.0453194	0.154011	0	0	0.000754716	0	0.0410749	0	0	0	0.231373	0	0	0.472533
FA7/AS	50		233	0	0.0863667	0.298084	0	0	0	0	0.0984548	0	0	0	0.416967	0	0	0.899872

## Sheet: Spring 15 GCMS
Entry	Leaf Wt. Mg	Leaf Wt. g	umol i-C4 per g leaf wt	ai-C5	i-C5	ai-C6	n-C8	i-C9	i-C10	n-C10	i-C11	ai-C11	i-C12	n-C12	i-C13	i-C14	total
CU071026	168	0.168	0.0212086	0.280046	1.24746	0.0039556	0	0	0	0.0138982	0.000662707	0	0	0.373329	0.000419654	0	1.94692
CU071026	168	0.168	0.0211301	0.268805	1.14539	0.00549394	0	0	0	0.0134497	0.000544102	0	0	0.315317	0	8.84999e-05	1.77162
CU071026	168	0.168	0.0155256	0.274228	1.19465	0.00450861	0	0	0	0.0128314	0.000550263	0	0	0.323009	0	0.000105169	1.8267
CU071026	85	0.085	0.0441049	0.356606	1.14676	0.00498288	0	0	0	0.0128503	0	0	0	0.294076	0	0	1.87071
CU071026	85	0.085	0	0.313371	1.06014	0.00467587	0	0	0	0.0121585	0	0	0	0.263047	0	0	1.6534
CU071026	85	0.085	0	0.278709	1.00303	0.00458842	0	0	0	0.0116412	0	0	0	0.244869	0	0	1.54283
CU071026	114	0.114	0.0379633	0.370555	1.17578	0.00558071	0	0	0	0.0128368	0	0	0	0.274212	0	0	1.87693
CU071026	143	0.143	0.0161508	0.170448	0.564069	0	0	0	0	0.0052435	0	0	0	0.231276	0	0	0.987187
CU071026	143	0.143	0.0146932	0.133374	0.480842	0	0	0	0	0.00536566	0	0	0	0.22324	0	0	0.857514
CU071026	222	0.222	0	0.0896614	0.324745	0	0	0	0	0.00248899	0	0	0	0.0822843	0	0	0.499179
CU071026	222	0.222	0	0.089417	0.33556	0	0	0	0	0.0027272	0	0	0	0.0924325	0	0	0.520136
CU071026	90	0.09	0.0339229	0.511783	1.35476	0	0	0	0	0.00760259	0	0	0	0.221246	0	0	2.12931
CU071026	90	0.09	0.0309273	0.366034	1.16092	0	0	0	0	0.00768829	0	0	0	0.223302	0	0	1.78887
CU071026	174	0.174	0	0.036378	0.204387	0	0	0	0	0.00222827	0	0	0	0.0618815	0	0	0.304875
CU071026	174	0.174	0	0.0376791	0.165672	0	0	0	0	0.00206711	0	0	0	0.0610418	0	0	0.26646
CU071026	120	0.12	0	0.277909	1.00979	0	0	0	0	0.00795154	0	0	0	0.246633	0	0	1.54495
CU071026	71	0.071	0	0.189547	0.693004	0	0	0	0	0.00460297	0	0	0	0.185846	0	0	1.073
CU071026	71	0.071	0	0.164054	0.695352	0	0	0	0	0.00599456	0	0	0	0.22082	0	0	1.09132
CU071026	98	0.098	0	0.222027	0.735155	0	0	0	0	0.00809875	0	0	0	0.258032	0	0	1.22331
CU071026	98	0.098	0	0.242178	0.792536	0	0	0	0	0.00828713	0	0	0	0.278669	0	0	1.32454
FA2/AS	51	0.051	0.226378	1.30706	3.33898	0	0	0.00783846	0.00753915	0.00699084	0.498502	0	0	0.137557	0.166176	0.00387942	5.7009
FA2/AS	178	0.178	0.0333418	0.2566	0.516361	0	0	0.00120054	0.00107466	0.00168776	0.097163	0	0.000951998	0.0390319	0.0408587	0.00105325	0.989325
FA2/AS	157	0.157	0.0283792	0.140634	0.389314	0	0	0	0.000806897	0.00102765	0.0607141	0	0.000703635	0.0233523	0.0238721	0.000777553	0.669581
FA2/AS	57	0.057	0	0.187025	0.623373	0	0	0.00138242	0	0.00229345	0.118951	0	0	0.0638042	0.0489982	0.00134727	1.04717
FA2/AS	57	0.057	0	0.180155	0.601506	0	0	0.00115589	0	0	0.116376	0	0	0.06261	0.0497465	0.00155749	1.01311
FA2/AS	233	0.233	0.0156701	0.0708859	0.210678	0	0	0.000273385	0	0	0.0249539	0	0	0.0134971	0.0102981	0.00034639	0.346603
FA2/AS	233	0.233	0.0181796	0.0590901	0.190473	0	0	0	0	0	0.0244197	0	0	0.0131739	0.00976248	0.000320008	0.315419
FA2/AS	77	0.077	0.143885	0.50495	1.28849	0	0	0.00124901	0	0	0.107004	0	0	0.0484319	0.0366932	0.00146037	2.13216
FA2/AS	77	0.077	0.0996721	0.341448	0.994097	0	0	0.00117605	0.00148975	0.00213212	0.102026	0	0	0.0461684	0.0347823	0.00128935	1.62428
FA2/AS	96	0.096	0.0564541	0.217701	0.597452	0	0	0.000763016	0	0	0.0682999	0	0	0.0294913	0.0240154	0.000992915	0.99517
FA2/AS	96	0.096	0.0587072	0.196351	0.556697	0	0	0.000827717	0	0	0.0668706	0	0	0.0298603	0.0242833	0.000913586	0.93451
FA2/AS	157	0.157	0.0398478	0.251661	0.67621	0	0	0.00176108	0	0	0.0839334	0	0	0.0295088	0.0337904	0.00068604	1.11868
FA2/AS	157	0.157	0.0315256	0.240451	0.597171	0	0	0.00162732	0.00129127	0.00129127	0.0900989	0	0	0.0328258	0.0350204	0.000791509	1.03209
FA2/AS	166	0.166	0.0354029	0.15395	0.451907	0	0	0.000948446	0	0	0.0748267	0	0	0.0230245	0.0274738	0.00071964	0.768252
FA2/AS	166	0.166	0.0282125	0.163006	0.418727	0	0	0.00102199	0.00138397	0.000852274	0.0716672	0	0.000851558	0.0237434	0.0290267	0.000768154	0.740121
FA2/AS	178	0.178	0.0361213	0.217905	0.564472	0	0	0.00108755	0	0	0.0829515	0	0	0.0300851	0.0319029	0.000742415	0.965267
FA2/AS	178	0.178	0.0311362	0.180948	0.48007	0	0	0.00107384	0.00143737	0.00102274	0.0795176	0	0.000843251	0.0284597	0.0304614	0.000719353	0.836864
FA8/AS	267	0.267	0	0.237841	0.508385	0	0	0	0	0	0	0	0	0.511032	0	0	1.25726
FA8/AS	202	0.202	1.72497	0.65358	1.88845	0	0	0	0	0	0	0	0	1.27286	0	0	5.53986
FA8/AS	113	0.113	0.284604	0.219916	0.590929	0	0	0	0	0	0	0	0	0.420161	0	0	1.51561
FA8/AS	113	0.113	0.248657	0.329049	0.713155	0	0	0	0	0.00944181	0	0	0	0.385657	0	0.000462077	1.68642
FA8/AS	139	0.139	0.129795	0.169896	0.389079	0	0	0	0	0.00285446	0	0	0	0.10656	0	0.000292205	0.798477
FA8/AS	139	0.139	0.127534	0.167897	0.382227	0	0	0	0	0.00287536	0	0	0	0.107502	0	0.000298232	0.788333
FA8/AS	267	0.267	0.0983679	0.16721	0.368243	0	0	0	0	0.00524707	0	0	0	0.175596	0	0.000340779	0.815006
FA8/AS	206	0.206	0.295958	0.376934	0.867553	0	0	0	0	0.00633556	0	0	0	0.244672	0	0.000846374	1.7923
FA8/AS	206	0.206	0.209781	0.299314	0.663059	0	0	0	0	0.00664533	0	0	0	0.241664	0	0.00072403	1.42205
FA8/AS	155	0.155	0.202218	0.29082	0.771279	0	0	0	0	0	0	0	0	0.179948	0	0	1.44427
FA8/AS	155	0.155	0.13111	0.198021	0.462081	0	0	0	0	0.00482315	0	0	0	0.205173	0	0.000576708	1.00273
FA8/AS	185	0.185	0.271803	0.503134	1.39994	0	0	0	0	0.00563448	0	0	0	0.233179	0	0.000689705	2.41438
FA8/AS	185	0.185	0.222009	0.363353	0.716369	0	0	0	0	0.00539379	0	0	0	0.234958	0	0.00061054	1.54269
FA8/AS	175	0.175	0.302087	0.383165	0.951839	0	0	0	0	0.00647146	0	0	0	0.261166	0	0.000654373	1.90538
FA8/AS	175	0.175	0.224387	0.365224	0.820735	0	0	0	0	0.00610349	0	0	0	0.244296	0	0.000700759	1.66145
FA8/AS	221	0.221	0.127426	0.185009	0.44526	0	0	0	0	0.00430563	0	0	0	0.178166	0	0.000604195	0.941534
FA8/AS	221	0.221	0.115457	0.166214	0.395756	0	0	0	0	0.00451322	0	0	0	0.180314	0	0.000544313	0.86345
FA8/AS	156	0.156	0.0812576	0.157249	0.337392	0	0	0	0	0.00669305	0	0	0	0.223075	0	0.000277495	0.805943
ASX-3	93	0.093	0	0.0399459	0.149797	0	0	0	0	0.00163166	0	0	0	0.0779975	0	0	0.269372
ASX-3	143	0.143	0	0.0154032	0.0589293	0	0	0	0	0.000876001	0	0	0	0.0295321	0	0	0.104741
ASX-3	52	0.052	0	0.392776	1.10153	0	0	0	0	0.0114046	0	0	0	0.434766	0	0	1.94047
ASX-3	137	0.137	0	0.0499877	0.182906	0	0	0	0	0	0	0	0	0.0834164	0	0	0.31631
ASX-3	137	0.137	0	0.0592017	0.206939	0	0	0	0	0.00190623	0	0	0	0.0756072	0	0	0.343655
ASX-3	203	0.203	0	0.0293571	0.0870529	0	0	0	0	0.00108295	0	0	0	0.0444066	0	0	0.1619
ASX-3	203	0.203	0	0.0230051	0.086822	0	0	0	0	0.00111009	0	0	0	0.0457825	0	0	0.15672
ASX-3	83	0.083	0	0.040076	0.117222	0	0	0	0	0	0	0	0	0.0556851	0	0	0.212984
ASX-3	83	0.083	0	0.0391331	0.116448	0	0	0	0	0.00144541	0	0	0	0.0548069	0	0	0.211833
ASX-3	58	0.058	0	0.0469396	0.172112	0	0	0	0	0.00223688	0	0	0	0.0795535	0	0	0.300842
ASX-3	84	0.084	0	0.0547862	0.193317	0	0	0	0	0	0	0	0	0.106499	0	0	0.354602
ASX-3	84	0.084	0	0.0471683	0.201858	0	0	0	0	0.00254424	0	0	0	0.0976543	0	0	0.349225
ASX-3	106	0.106	0	0.0514873	0.152078	0	0	0	0	0	0	0	0	0.0655724	0	0	0.279253
ASX-3	106	0.106	0	0.0295165	0.138301	0	0	0	0	0.00190325	0	0	0	0.0693005	0	0	0.239022
ASX-3	129	0.129	0	0.0958087	0.283936	0	0	0	0	0.00182939	0	0	0	0.0868782	0	0	0.468452
ASX-3	129	0.129	0	0.0589058	0.234308	0	0	0	0	0.00180122	0	0	0	0.0832597	0	0	0.378275
FA7/AS	48	0.048	0.0419689	0.433795	1.06675	0.00663286	0	0	0	0.181174	0	0	0	0.684237	0	0	2.41456
FA7/AS	181	0.181	0.029671	0.34457	0.901511	0.00632377	0	0	0	0.0983316	0.000965858	0	0	0.359564	0	0	1.74094
FA7/AS	114	0.114	0.0564455	0.523506	1.14348	0.00450944	0	0	0	0.13619	0	0	0	0.494914	0	0	2.35904
FA7/AS	114	0.114	0	0.511451	1.27666	0.00475795	0	0	0	0.132134	0	0	0	0.469735	0	0	2.39474
FA7/AS	214	0.214	0.0110597	0.0893777	0.292675	0.00123436	0	0	0	0.0357662	0	0	0	0.147168	0	0	0.577282
FA7/AS	214	0.214	0.00825107	0.0951475	0.304073	0.00137466	0	0	0	0.0353393	0	0	0	0.140744	0	0	0.58493
FA7/AS	97	0.097	0.124245	1.2309	3.49668	0	0	0	0	0.398743	0	0	0	0.879436	0	0	6.13
FA7/AS	97	0.097	0.103167	1.00233	3.18724	0.0110482	0	0	0	0.374872	0	0	0	0.814037	0	0	5.49757
FA7/AS	70	0.07	0.0488429	0.599645	1.3804	0.0068132	0	0	0	0.265221	0.00214364	0	0	0.718508	0	0	3.02158
FA7/AS	70	0.07	0.0639755	0.565798	1.50768	0.00745052	0	0	0	0.253651	0.0021835	0	0	0.711157	0	0	3.1119
FA7/AS	170	0.17	0.0373478	0.39118	1.09293	0.00629124	0	0	0	0.138498	0.00144991	0	0	0.5675	0	0	2.2352
FA7/AS	119	0.119	0.0650094	1.36005	3.32937	0.0107284	0	0	0	0.260166	0	0	0	0.725565	0	0	5.75489
FA7/AS	119	0.119	0.0424253	0.868458	2.18128	0.00852623	0	0	0	0.259904	0.00195484	0	0	0.726071	0	0	4.09341
FA7/AS	105	0.105	0.0231393	0.503661	1.47959	0.00493628	0	0	0	0.141141	0	0	0	0.479583	0	0	2.63556
FA7/AS	105	0.105	0.0201833	0.360618	1.09204	0.00432381	0	0	0	0.146439	0.00166091	0	0	0.476858	0	0	2.10508
FA7/AS	88	0.088	0	0.774054	3.55344	0	0	0	0	0.422307	0	0	0	1.6557	0	0	6.49064
FA7/AS	88	0.088	0.0736776	1.27076	3.15979	0.0134339	0	0	0	0.428005	0.00379113	0	0	1.05326	0	0	6.00638
FA2/FA8/AS	394	0.394	0	0.01441	0.0234515	0	0	0	0	0	0.00775559	0	0	0.00859517	0	0	0.0542123
FA2/FA8/AS	394	0.394	0.0264277	0.0234861	0.0422107	0	0	0	0.00238384	0	0.00959818	0	0.00105685	0.00609389	0.00260234	0.000500871	0.11436
FA2/FA8/AS	288	0.288	0.109057	0.0589296	0.138976	0	0	0	0	0	0.040738	0	0	0.021364	0.0133639	0.00144643	0.383874
FA2/FA8/AS	288	0.288	0.0670843	0.0836021	0.159364	0	0	0.000737566	0.0093439	0.00101786	0.0408627	0.000453546	0.00351571	0.0173953	0.0112839	0.00119146	0.395852
FA2/FA8/AS	136	0.136	0.161689	0.155401	0.254356	0	0	0.000905935	0.0116166	0	0.0418085	0	0.00431348	0.0152579	0.0113122	0.00145505	0.658115
FA2/FA8/AS	136	0.136	0.152712	0.145602	0.255372	0	0	0.0010784	0.0127692	0.00111962	0.0443432	0	0.00471688	0.0154802	0.0117539	0.00153512	0.646482
FA2/FA8/AS	168	0.168	0.0400569	0.0285016	0.0486089	0	0	0	0	0	0.0115028	0	0	0.0096421	0.0053125	0.000696042	0.144321
FA2/FA8/AS	168	0.168	0.0198726	0.0194368	0.0379654	0	0	0.000233165	0.00149157	0	0.0121693	0	0.00114389	0.00747002	0.00452135	0.000512169	0.104816
FA2/FA8/AS	135	0.135	0.0860517	0.0415942	0.0872189	0	0	0	0	0	0.0246632	0	0	0.0134472	0.0112529	0.001612	0.26584
FA2/FA8/AS	135	0.135	0.0341013	0.0388791	0.0934734	0	0	0.000516271	0.00426588	0	0.0257078	0	0.00221956	0.0100784	0.00922907	0.000822343	0.219293
FA2/FA8/AS	125	0.125	0.0667578	0.0638255	0.13261	0	0	0.00139524	0.00531689	0	0.0450469	0	0.00268192	0.00578138	0.0118412	0.000821988	0.336079
FA2/FA8/AS	125	0.125	0.0571189	0.0746134	0.144189	0	0	0.00131405	0.00642827	0	0.0419749	0	0.00239775	0.00545466	0.0114287	0.00070876	0.345628
FA2/FA8/AS	150	0.15	0.143245	0.135096	0.291918	0	0	0.00170969	0.017558	0	0.0625289	0	0.00500884	0.0169207	0.0132611	0.00145503	0.690441
FA2/FA8/AS	150	0.15	0.115277	0.135356	0.295441	0	0	0.0018115	0.0227608	0.00143301	0.0641688	0	0.00596391	0.0202275	0.0147461	0.00115009	0.680192
FA2/FA8/AS	127	0.127	0.123094	0.150617	0.328646	0	0	0.00149308	0.0201236	0.00138202	0.0592995	0	0.00641667	0.0223555	0.0158108	0.00158631	0.732098
FA2/FA8/AS	127	0.127	0.108901	0.135721	0.28778	0	0	0.00162063	0.0242091	0.00152146	0.0618372	0	0.00789386	0.0262412	0.0175368	0.00179778	0.677351
FA2/FA8/AS	146	0.146	0.144535	0.2421	0.434771	0	0	0.00300707	0.0204031	0.00123508	0.0809913	0	0.00684856	0.0252887	0.0259593	0.00199313	0.989044
FA2/FA7-AS7/AS	190	0.19	0.00955321	0.185783	0.371211	0.00136784	0	0.00252746	0.00176928	0.0258061	0.0865168	0.00328481	0	0.12685	0.00458435	0.000172128	0.819426
FA2/FA7-AS7/AS	129	0.129	0.0113894	0.0633303	0.231163	0	0	0.00164488	0.00125554	0.0126519	0.0395946	0.000935023	0	0.0677063	0.00166874	0	0.43134
FA2/FA7-AS7/AS	174	0.174	0.0146107	0.147473	0.356832	0	0	0.00157846	0.00131311	0.0253164	0.0619774	0.00259865	0	0.129689	0.00293027	0.000172634	0.744492
FA2/FA7-AS7/AS	164	0.164	0.0156002	0.156823	0.418135	0	0	0.00468412	0.00325771	0.038546	0.108832	0.00463192	0	0.156319	0.00579956	0.000247975	0.912877
FA2/FA7-AS7/AS	164	0.164	0.0228591	0.172916	0.43625	0	0	0.00455078	0.00330895	0.0393087	0.10712	0.00464569	0	0.159969	0.00538744	0.000274939	0.956592
FA2/FA7-AS7/AS	106	0.106	0.0159727	0.125059	0.364243	0	0	0.00326017	0.00229183	0.0260993	0.0999639	0.0035651	0	0.164451	0.00517545	0	0.810081
FA2/FA7-AS7/AS	101	0.101	0	0.0864167	0.269273	0	0	0.002763	0	0.0140547	0.0854034	0.00196572	0	0.0897415	0.00407951	0	0.553697
FA2/FA7-AS7/AS	101	0.101	0	0.0763465	0.243611	0	0	0.00255971	0.00175529	0.0134476	0.0833045	0.00169342	0	0.0864954	0.00465426	0	0.513867
FA2/FA7-AS7/AS	49	0.049	0.0444736	0.377591	1.01624	0	0	0.0110078	0.00797299	0.0378384	0.210796	0.00614368	0	0.175198	0.00862507	0	1.89588
FA2/FA7-AS7/AS	49	0.049	0.0523763	0.378852	0.976915	0	0	0.0119714	0.00939935	0.0416514	0.221986	0.00633456	0	0.190569	0.00884929	0	1.8989
FA2/FA7-AS7/AS	115	0.115	0.044244	0.405502	1.21034	0.00399659	0	0.013395	0.0101849	0.09475	0.240978	0.00712925	0	0.305971	0.00828325	0.000464834	2.34717
FA2/FA7-AS7/AS	115	0.115	0.0339557	0.350925	1.08928	0.00330355	0	0.0154708	0.0123799	0.0947398	0.24063	0.0120226	0	0.312247	0.00949352	0.000381071	2.17716
FA2/FA7-AS7/AS	114	0.114	0.0435104	0.409207	1.03335	0.00371545	0	0.0110395	0.00855508	0.0984651	0.17031	0.00504974	0	0.291328	0.00574842	0.000443152	2.08222
FA2/FA7-AS7/AS	114	0.114	0.0258633	0.344495	0.968973	0.00380057	0	0.0123216	0.0113648	0.105495	0.177327	0.0102952	0	0.311179	0.00660556	0.000426414	1.98049
FA2/FA7-AS7/AS	62	0.062	0.0546967	0.60846	1.86698	0	0	0.0191892	0.0165025	0.162535	0.495229	0.0078783	0	0.691949	0.0216786	0	3.9451
FA2/FA7-AS7/AS	62	0.062	0.0486888	0.516041	1.73647	0	0	0.0220234	0.0193905	0.156836	0.467608	0.016624	0	0.641357	0.0204964	0.000765635	3.65102
AL-sib	85	0.085	0.0186257	0.0143846	0.0436661	0	0	0	0	0	0	0	0	0.030856	0	0	0.107532
AL-sib	120	0.12	0.011088	0.130263	0.464731	0	0	0	0	0.0104332	0	0	0	0.224278	0	0	0.840794
AL-sib	147	0.147	0	0.108351	0.369819	0	0	0	0	0.00610174	0	0	0	0.184699	0	0	0.668971
AL-sib	127	0.127	0	0.179504	0.61422	0	0	0	0	0.00552561	0	0	0	0.163234	0	0	0.962483
AL-sib	127	0.127	0	0.147492	0.531168	0	0	0	0	0.0050012	0	0	0	0.143334	0	0	0.826995
AL-sib	105	0.105	0.0167286	0.541932	1.55306	0.00582055	0	0	0	0.0184772	0	0	0	0.536376	0	0	2.6724
AL-sib	105	0.105	0.0168702	0.586639	1.5216	0.00548453	0	0	0	0.0174204	0	0	0	0.509888	0	0	2.6579
AL-sib	46	0.046	0	0.776378	3.26733	0	0	0	0	0.0237559	0	0	0	0.625261	0	0	4.69272
AL-sib	46	0.046	0.0570209	0.687233	2.70428	0	0	0	0	0.0231598	0	0	0	0.565833	0	0	4.03753
AL-sib	54	0.054	0.0614834	0.695347	2.30895	0	0	0	0	0.0276136	0	0	0	0.625703	0	0	3.71909
AL-sib	54	0.054	0.0498391	0.542618	2.26638	0.00558903	0	0	0	0.0268408	0	0	0	0.526494	0	0	3.41776
AL-sib	69	0.069	0	0.484591	1.43351	0	0	0	0	0.0154483	0	0	0	0.418361	0	0	2.35866
AL-sib	69	0.069	0.0307523	0.447326	1.51556	0.0065023	0	0	0	0.0144799	0	0	0	0.375053	0	0	2.38967
AL-sib	89	0.089	0	0.413104	1.36586	0	0	0	0	0.00933228	0	0	0	0.256144	0	0	2.04906
AL-sib	89	0.089	0.0183456	0.405953	1.17273	0.00402539	0	0	0	0.00905514	0	0	0	0.243533	0	0	1.85627
AL-sib	92	0.092	0	0.384024	1.00846	0	0	0	0	0.0109783	0.00359932	0	0	0.28192	0	0	1.69265
AL-sib	92	0.092	0.0222625	0.35011	1.06486	0	0	0	0	0.0110979	0.00340437	0	0	0.264959	0	0	1.7195
AL6/AS	100	0.1	0	0.332891	0.897045	0.00432535	0	0	0	0.0147412	0	0	0	0.522217	0	0	1.77122
AL6/AS	83	0.083	0.0202759	0.428886	1.12418	0.00515372	0	0	0	0.0142998	0	0	0	0.473128	0	0	2.06593
AL6/AS	58	0.058	0.038744	0.666068	1.81185	0.00550365	0	0	0	0.0181598	0	0	0	0.609595	0	0	3.14992
AL6/AS	66	0.066	0.135133	2.54759	5.77307	0.0245078	0	0	0	0.0688698	0	0	0	1.39671	0	0	9.94588
AL6/AS	66	0.066	0.147483	1.9247	5.64787	0.0230233	0	0	0	0.0712584	0	0	0	1.40883	0	0	9.2277
AL6/AS	108	0.108	0.0677102	0.657048	1.49467	0.00624104	0	0	0	0.0143394	0	0	0	0.460375	0	0	2.70038
AL6/AS	108	0.108	0.0543575	0.599844	1.3238	0.00564307	0	0	0	0.0149281	0	0	0	0.441105	0	0	2.43968
AL6/AS	25	0.025	0.0685391	0.764233	1.78738	0	0	0	0	0.0132198	0	0	0	0.34131	0	0	2.97468
AL6/AS	21	0.021	0	1.41452	4.23273	0	0	0	0	0	0	0	0	1.27438	0	0	6.92163
AL6/AS	21	0.021	0.158385	2.03818	4.57627	0.0140122	0	0	0	0.0438367	0	0	0	0.946749	0	0	7.77743
AL6/AS	34	0.034	0	0.793209	2.12335	0	0	0	0	0.0226056	0	0	0	0.611163	0	0	3.56674
AL6/AS	34	0.034	0.0627405	0.852865	2.10332	0	0	0	0	0.0248662	0	0	0	0.635061	0	0	3.68944
AL6/AS	30	0.03	0.0685622	0.720965	2.63995	0	0	0	0	0.0423207	0	0	0	0.638539	0	0	4.11989
AL6/AS	30	0.03	0.0665555	0.86118	2.66791	0	0	0	0	0.0415268	0	0	0	0.649842	0	0	4.29646
AL6/AS	49	0.049	0.130683	1.5219	4.08117	0	0	0	0	0.0325992	0	0	0	0.66948	0	0	6.44296
AL6/AS	49	0.049	0.0702383	1.28113	3.63197	0	0	0	0	0.0317275	0	0	0	0.68886	0	0	5.71241
AL10/AS	143	0.143	0.0138277	0.261617	0.835459	0.00273797	0	0	0	0.0207514	0	0	0	0.531412	0	0	1.6658
AL10/AS	52	0.052	0.029311	0.390568	1.42522	0	0	0	0	0.0335379	0	0	0	0.725453	0	0	2.60409
AL10/AS	38	0.038	0	0.146083	0.515734	0	0	0	0	0.0104525	0	0	0	0.336313	0	0	1.00858
AL10/AS	201	0.201	0	0.0793465	0.287812	0	0	0	0	0.00443166	0	0	0	0.138798	0	0	0.510388
AL10/AS	201	0.201	0	0.063224	0.278903	0	0	0	0	0.0041657	0	0	0	0.122371	0	0	0.468663
AL10/AS	66	0.066	0.0615944	1.1063	3.23691	0.0121651	0	0	0	0.0472278	0.00441015	0	0	1.164	0.00190953	0	5.64048
AL10/AS	66	0.066	0.0461857	1.0371	3.18885	0.0112223	0	0	0	0.0435544	0.00360217	0	0	1.06664	0.00179612	0	5.40402
AL10/AS	81	0.081	0.124901	2.06377	5.30133	0.0107945	0	0	0	0.103626	0	0	0	1.18807	0	0	8.7925
AL10/AS	81	0.081	0.128534	1.60261	5.22989	0.0105308	0	0	0	0.0995588	0	0	0	1.15149	0	0	8.22262
AL10/AS	90	0.09	0.0593501	1.37184	3.5558	0.0106326	0	0	0	0.084044	0.00165965	0	0	1.11815	0	0	6.2057
AL10/AS	90	0.09	0.0672941	1.40816	3.93399	0.00855065	0	0	0	0.0850792	0.00188413	0	0	1.11718	0	0	6.6294
AL10/AS	60	0.06	0	0.456391	1.33084	0	0	0	0	0.0175889	0	0	0	0.571214	0	0	2.37604
AL10/AS	60	0.06	0	0.42286	1.43657	0	0	0	0	0.0173512	0	0	0	0.643611	0	0	2.52666
AL10/AS	52	0.052	0	0.120913	0.397285	0	0	0	0	0	0	0	0	0.209859	0	0	0.753513
AL10/AS	52	0.052	0	0.100539	0.419173	0	0	0	0	0.00713075	0	0	0	0.219998	0	0	0.753351
AL10/AS	89	0.089	0.0657622	1.20205	4.12323	0.0086537	0	0	0	0.0976361	0.00188085	0	0	1.04007	0	0	6.54689
AL10/AS	89	0.089	0.0477751	1.41507	3.60063	0.00897393	0	0	0	0.0981106	0	0	0	1.07175	0	0	6.24562
AL6/AL10/AS	81	0.081	0.024826	0.620901	1.64876	0.00583657	0	0	0	0.042512	0.00127888	0	0	1.34517	0	0	3.69242
AL6/AL10/AS	61	0.061	0.0211412	0.578426	1.37728	0.00509974	0	0	0	0.0243617	0	0	0	0.751702	0	0	2.75801
AL6/AL10/AS	54	0.054	0	1.44398	3.84521	0.0124327	0	0	0	0.0817499	0	0	0	1.73674	0	0	7.12499
AL6/AL10/AS	91	0.091	0.0766964	1.00836	2.35118	0.00853758	0	0	0	0.0402684	0	0	0	0.885619	0	0	4.37067
AL6/AL10/AS	91	0.091	0	0.854234	2.38044	0.00902657	0	0	0	0.0411477	0	0	0	0.888987	0	0	4.17383
AL6/AL10/AS	62	0.062	0.124594	0.951213	2.38944	0.00872971	0	0	0	0.0622987	0	0	0	1.05098	0	0	4.58725
AL6/AL10/AS	62	0.062	0	0.909226	2.2884	0.00826783	0	0	0	0.0575851	0	0	0	1.01181	0	0	4.27529
AL6/AL10/AS	73	0.073	0.192569	3.03853	8.45662	0.0160875	0	0	0	0.15831	0	0	0	1.76841	0	0	13.6305
AL6/AL10/AS	73	0.073	0.119224	1.73619	6.48627	0.0107796	0	0	0	0.154883	0	0	0	1.56848	0	0	10.0837
AL6/AL10/AS	65	0.065	0	0.807075	2.82338	0	0	0	0	0.041585	0	0	0	0.737458	0	0	4.40949
AL6/AL10/AS	65	0.065	0.0686651	0.870935	2.43564	0.00618194	0	0	0	0.0469582	0	0	0	0.633866	0	0	4.06224
AL6/AL10/AS	55	0.055	0.0402249	0.907311	2.09038	0.00688053	0	0	0	0.0369006	0	0	0	0.840689	0	0	3.92655
AL6/AL10/AS	55	0.055	0.0400768	0.814456	1.99845	0.00789001	0	0	0	0.0365786	0	0	0	0.869348	0	0	3.77164
AL6/AL10/AS	40	0.04	0.0848211	1.62415	4.23147	0	0	0	0	0.040696	0	0	0	0.745841	0	0	6.74018
AL6/AL10/AS	40	0.04	0.0677387	1.0118	2.99984	0	0	0	0	0.0411581	0	0	0	0.719231	0	0	4.84685
AL6/AL10/AS	84	0.084	0.0438255	0.995319	2.19258	0.00553005	0	0	0	0.0413578	0	0	0	0.748595	0	0	4.03074
AL6/AL10/AS	84	0.084	0.0440416	0.755193	2.009	0.00643255	0	0	0	0.0421765	0	0	0	0.686687	0	0	3.54873
FL-47	311	0.311	0	0.00415506	0.00806924	0	0	0	0	0	0.000389352	0	0	0.00255737	0	0	0.015171
FL-47	121	0.121	0	0.00321535	0.00344872	0	0	0	0	0	0	0	0	0.00208651	0	0	0.00875058
FL-47	121	0.121	0	0.00219441	0.00245257	0	0	0	0	0	0	0	0	0.00164669	0	0	0.00629366

## Sheet: Modeling data
Entry	Eggs	Ln.Eggs	Nymphs	Ln.Nymphs	Experiment	Acylsugar	Acylglucose	Umol i-C4	Umol ai-C5	Umol i-C5	Umol ai-C6	Umol i-C9	Umol i-C10	Umol n-C10	Umol i-C11	Umol i-C12	Umol n-C12	Umol i-C13	Total_FA_Umol	p.i-C4	p.ai-C5	p.i-C5	p.ai-C6	p.i-C9	p.i-C10	p.n-C10	p.i-C11	p.i-C12	p.n-C12	p.i-C13
ISX-1	138	4.93447	25	3.2581	Spring 2014	2.4	1.305	0.04251	0.067495	0.199839	0.000307933	0.00569139	0.00103106	0.0112502	0.315142	0.000352129	0.0889158	0.00603893	0.741062	4.5025	6.37467	18.1708	0.014	0.867167	0.164667	1.81917	48.856	0.014	17.4182	1.26083
ISX-1	128	4.85981	11	2.48491	Spring 2014	2.4	1.305	0.04251	0.067495	0.199839	0.000307933	0.00569139	0.00103106	0.0112502	0.315142	0.000352129	0.0889158	0.00603893	0.741062	4.5025	6.37467	18.1708	0.014	0.867167	0.164667	1.81917	48.856	0.014	17.4182	1.26083
ISX-1	97	4.58497	16	2.83321	Spring 2014	2.4	1.305	0.04251	0.067495	0.199839	0.000307933	0.00569139	0.00103106	0.0112502	0.315142	0.000352129	0.0889158	0.00603893	0.741062	4.5025	6.37467	18.1708	0.014	0.867167	0.164667	1.81917	48.856	0.014	17.4182	1.26083
ISX-1	245	5.50533	26	3.29584	Spring 2014	2.4	1.305	0.04251	0.067495	0.199839	0.000307933	0.00569139	0.00103106	0.0112502	0.315142	0.000352129	0.0889158	0.00603893	0.741062	4.5025	6.37467	18.1708	0.014	0.867167	0.164667	1.81917	48.856	0.014	17.4182	1.26083
ISX-1	58	4.07754	24	3.21888	Spring 2014	2.4	1.305	0.04251	0.067495	0.199839	0.000307933	0.00569139	0.00103106	0.0112502	0.315142	0.000352129	0.0889158	0.00603893	0.741062	4.5025	6.37467	18.1708	0.014	0.867167	0.164667	1.81917	48.856	0.014	17.4182	1.26083
ISX-1	34	3.55535	7	2.07944	Spring 2014	2.4	1.305	0.04251	0.067495	0.199839	0.000307933	0.00569139	0.00103106	0.0112502	0.315142	0.000352129	0.0889158	0.00603893	0.741062	4.5025	6.37467	18.1708	0.014	0.867167	0.164667	1.81917	48.856	0.014	17.4182	1.26083
ISX-1	53	3.98898	11	2.48491	Spring 2014	2.4	1.305	0.04251	0.067495	0.199839	0.000307933	0.00569139	0.00103106	0.0112502	0.315142	0.000352129	0.0889158	0.00603893	0.741062	4.5025	6.37467	18.1708	0.014	0.867167	0.164667	1.81917	48.856	0.014	17.4182	1.26083
ISX-1	79	4.38203	9	2.30259	Spring 2014	2.4	1.305	0.04251	0.067495	0.199839	0.000307933	0.00569139	0.00103106	0.0112502	0.315142	0.000352129	0.0889158	0.00603893	0.741062	4.5025	6.37467	18.1708	0.014	0.867167	0.164667	1.81917	48.856	0.014	17.4182	1.26083
ISX-1	1056	6.96319	661	6.49527	Spring 2014	2.4	1.305	0.04251	0.067495	0.199839	0.000307933	0.00569139	0.00103106	0.0112502	0.315142	0.000352129	0.0889158	0.00603893	0.741062	4.5025	6.37467	18.1708	0.014	0.867167	0.164667	1.81917	48.856	0.014	17.4182	1.26083
ISX-1	398	5.98896	553	6.31716	Spring 2014	2.4	1.305	0.04251	0.067495	0.199839	0.000307933	0.00569139	0.00103106	0.0112502	0.315142	0.000352129	0.0889158	0.00603893	0.741062	4.5025	6.37467	18.1708	0.014	0.867167	0.164667	1.81917	48.856	0.014	17.4182	1.26083
ISX-1	510	6.23637	250	5.52545	Spring 2014	2.4	1.305	0.04251	0.067495	0.199839	0.000307933	0.00569139	0.00103106	0.0112502	0.315142	0.000352129	0.0889158	0.00603893	0.741062	4.5025	6.37467	18.1708	0.014	0.867167	0.164667	1.81917	48.856	0.014	17.4182	1.26083
ISX-1	129	4.86753	274	5.61677	Spring 2014	2.4	1.305	0.04251	0.067495	0.199839	0.000307933	0.00569139	0.00103106	0.0112502	0.315142	0.000352129	0.0889158	0.00603893	0.741062	4.5025	6.37467	18.1708	0.014	0.867167	0.164667	1.81917	48.856	0.014	17.4182	1.26083
ISX-1	510	6.23637	527	6.2691	Spring 2014	2.4	1.305	0.04251	0.067495	0.199839	0.000307933	0.00569139	0.00103106	0.0112502	0.315142	0.000352129	0.0889158	0.00603893	0.741062	4.5025	6.37467	18.1708	0.014	0.867167	0.164667	1.81917	48.856	0.014	17.4182	1.26083
ISX-1	233	5.45532	687	6.53379	Spring 2014	2.4	1.305	0.04251	0.067495	0.199839	0.000307933	0.00569139	0.00103106	0.0112502	0.315142	0.000352129	0.0889158	0.00603893	0.741062	4.5025	6.37467	18.1708	0.014	0.867167	0.164667	1.81917	48.856	0.014	17.4182	1.26083
ISX-1	150	5.01728	88	4.48864	Spring 2014	2.4	1.305	0.04251	0.067495	0.199839	0.000307933	0.00569139	0.00103106	0.0112502	0.315142	0.000352129	0.0889158	0.00603893	0.741062	4.5025	6.37467	18.1708	0.014	0.867167	0.164667	1.81917	48.856	0.014	17.4182	1.26083
ISX-1	258	5.55683	293	5.68358	Spring 2014	2.4	1.305	0.04251	0.067495	0.199839	0.000307933	0.00569139	0.00103106	0.0112502	0.315142	0.000352129	0.0889158	0.00603893	0.741062	4.5025	6.37467	18.1708	0.014	0.867167	0.164667	1.81917	48.856	0.014	17.4182	1.26083
ISX-2	40	3.71357	18	2.94444	Spring 2014	2	1.23	0.0353246	0.0313492	0.0690222	0.00837466	0.000215363	0	0.00188708	0.071461	0	0.0496389	0.00968465	0.286983	6.4168	7.715	18.0262	2.3422	0.093	8.6e-16	0.8894	32.4492	2.3422	24.5574	5.4694
ISX-2	39	3.68888	1	0.693147	Spring 2014	2	1.23	0.0353246	0.0313492	0.0690222	0.00837466	0.000215363	0	0.00188708	0.071461	0	0.0496389	0.00968465	0.286983	6.4168	7.715	18.0262	2.3422	0.093	8.6e-16	0.8894	32.4492	2.3422	24.5574	5.4694
ISX-2	33	3.52636	5	1.79176	Spring 2014	2	1.23	0.0353246	0.0313492	0.0690222	0.00837466	0.000215363	0	0.00188708	0.071461	0	0.0496389	0.00968465	0.286983	6.4168	7.715	18.0262	2.3422	0.093	8.6e-16	0.8894	32.4492	2.3422	24.5574	5.4694
ISX-2	147	4.99721	34	3.55535	Spring 2014	2	1.23	0.0353246	0.0313492	0.0690222	0.00837466	0.000215363	0	0.00188708	0.071461	0	0.0496389	0.00968465	0.286983	6.4168	7.715	18.0262	2.3422	0.093	8.6e-16	0.8894	32.4492	2.3422	24.5574	5.4694
ISX-2	68	4.23411	64	4.17439	Spring 2014	2	1.23	0.0353246	0.0313492	0.0690222	0.00837466	0.000215363	0	0.00188708	0.071461	0	0.0496389	0.00968465	0.286983	6.4168	7.715	18.0262	2.3422	0.093	8.6e-16	0.8894	32.4492	2.3422	24.5574	5.4694
ISX-2	138	4.93447	47	3.8712	Spring 2014	2	1.23	0.0353246	0.0313492	0.0690222	0.00837466	0.000215363	0	0.00188708	0.071461	0	0.0496389	0.00968465	0.286983	6.4168	7.715	18.0262	2.3422	0.093	8.6e-16	0.8894	32.4492	2.3422	24.5574	5.4694
ISX-2	129	4.86753	31	3.46574	Spring 2014	2	1.23	0.0353246	0.0313492	0.0690222	0.00837466	0.000215363	0	0.00188708	0.071461	0	0.0496389	0.00968465	0.286983	6.4168	7.715	18.0262	2.3422	0.093	8.6e-16	0.8894	32.4492	2.3422	24.5574	5.4694
ISX-2	106	4.67283	54	4.00733	Spring 2014	2	1.23	0.0353246	0.0313492	0.0690222	0.00837466	0.000215363	0	0.00188708	0.071461	0	0.0496389	0.00968465	0.286983	6.4168	7.715	18.0262	2.3422	0.093	8.6e-16	0.8894	32.4492	2.3422	24.5574	5.4694
ISX-2	794	6.67834	1178	7.07242	Spring 2014	2	1.23	0.0353246	0.0313492	0.0690222	0.00837466	0.000215363	0	0.00188708	0.071461	0	0.0496389	0.00968465	0.286983	6.4168	7.715	18.0262	2.3422	0.093	8.6e-16	0.8894	32.4492	2.3422	24.5574	5.4694
ISX-2	249	5.52146	198	5.2933	Spring 2014	2	1.23	0.0353246	0.0313492	0.0690222	0.00837466	0.000215363	0	0.00188708	0.071461	0	0.0496389	0.00968465	0.286983	6.4168	7.715	18.0262	2.3422	0.093	8.6e-16	0.8894	32.4492	2.3422	24.5574	5.4694
ISX-2	578	6.3613	339	5.82895	Spring 2014	2	1.23	0.0353246	0.0313492	0.0690222	0.00837466	0.000215363	0	0.00188708	0.071461	0	0.0496389	0.00968465	0.286983	6.4168	7.715	18.0262	2.3422	0.093	8.6e-16	0.8894	32.4492	2.3422	24.5574	5.4694
ISX-2	906	6.81014	279	5.63479	Spring 2014	2	1.23	0.0353246	0.0313492	0.0690222	0.00837466	0.000215363	0	0.00188708	0.071461	0	0.0496389	0.00968465	0.286983	6.4168	7.715	18.0262	2.3422	0.093	8.6e-16	0.8894	32.4492	2.3422	24.5574	5.4694
ISX-2	472	6.1591	587	6.37673	Spring 2014	2	1.23	0.0353246	0.0313492	0.0690222	0.00837466	0.000215363	0	0.00188708	0.071461	0	0.0496389	0.00968465	0.286983	6.4168	7.715	18.0262	2.3422	0.093	8.6e-16	0.8894	32.4492	2.3422	24.5574	5.4694
ISX-2	322	5.77765	1430	7.26613	Spring 2014	2	1.23	0.0353246	0.0313492	0.0690222	0.00837466	0.000215363	0	0.00188708	0.071461	0	0.0496389	0.00968465	0.286983	6.4168	7.715	18.0262	2.3422	0.093	8.6e-16	0.8894	32.4492	2.3422	24.5574	5.4694
ISX-2	970	6.87833	1825	7.50988	Spring 2014	2	1.23	0.0353246	0.0313492	0.0690222	0.00837466	0.000215363	0	0.00188708	0.071461	0	0.0496389	0.00968465	0.286983	6.4168	7.715	18.0262	2.3422	0.093	8.6e-16	0.8894	32.4492	2.3422	24.5574	5.4694
ISX-2	1023	6.93147	909	6.81344	Spring 2014	2	1.23	0.0353246	0.0313492	0.0690222	0.00837466	0.000215363	0	0.00188708	0.071461	0	0.0496389	0.00968465	0.286983	6.4168	7.715	18.0262	2.3422	0.093	8.6e-16	0.8894	32.4492	2.3422	24.5574	5.4694
ISX-3	71	4.27667	17	2.89037	Spring 2014	3.9	2.195	0.056421	0.139964	0.409552	0.00691523	0.00120371	0	0.0132655	0.435607	0	0.35848	0.0416666	1.46457	1.98686	5.83229	18.6393	0.347714	0.0702857	-5.83e-16	0.872	35.5951	0.347714	32.3647	4.18386
ISX-3	109	4.70048	11	2.48491	Spring 2014	3.9	2.195	0.056421	0.139964	0.409552	0.00691523	0.00120371	0	0.0132655	0.435607	0	0.35848	0.0416666	1.46457	1.98686	5.83229	18.6393	0.347714	0.0702857	-5.83e-16	0.872	35.5951	0.347714	32.3647	4.18386
ISX-3	126	4.84419	14	2.70805	Spring 2014	3.9	2.195	0.056421	0.139964	0.409552	0.00691523	0.00120371	0	0.0132655	0.435607	0	0.35848	0.0416666	1.46457	1.98686	5.83229	18.6393	0.347714	0.0702857	-5.83e-16	0.872	35.5951	0.347714	32.3647	4.18386
ISX-3	61	4.12713	8	2.19722	Spring 2014	3.9	2.195	0.056421	0.139964	0.409552	0.00691523	0.00120371	0	0.0132655	0.435607	0	0.35848	0.0416666	1.46457	1.98686	5.83229	18.6393	0.347714	0.0702857	-5.83e-16	0.872	35.5951	0.347714	32.3647	4.18386
ISX-3	30	3.43399	21	3.09104	Spring 2014	3.9	2.195	0.056421	0.139964	0.409552	0.00691523	0.00120371	0	0.0132655	0.435607	0	0.35848	0.0416666	1.46457	1.98686	5.83229	18.6393	0.347714	0.0702857	-5.83e-16	0.872	35.5951	0.347714	32.3647	4.18386
ISX-3	8	2.19722	2	1.09861	Spring 2014	3.9	2.195	0.056421	0.139964	0.409552	0.00691523	0.00120371	0	0.0132655	0.435607	0	0.35848	0.0416666	1.46457	1.98686	5.83229	18.6393	0.347714	0.0702857	-5.83e-16	0.872	35.5951	0.347714	32.3647	4.18386
ISX-3	79	4.38203	15	2.77259	Spring 2014	3.9	2.195	0.056421	0.139964	0.409552	0.00691523	0.00120371	0	0.0132655	0.435607	0	0.35848	0.0416666	1.46457	1.98686	5.83229	18.6393	0.347714	0.0702857	-5.83e-16	0.872	35.5951	0.347714	32.3647	4.18386
ISX-3	62	4.14313	17	2.89037	Spring 2014	3.9	2.195	0.056421	0.139964	0.409552	0.00691523	0.00120371	0	0.0132655	0.435607	0	0.35848	0.0416666	1.46457	1.98686	5.83229	18.6393	0.347714	0.0702857	-5.83e-16	0.872	35.5951	0.347714	32.3647	4.18386
ISX-3	531	6.27664	762	6.63726	Spring 2014	3.9	2.195	0.056421	0.139964	0.409552	0.00691523	0.00120371	0	0.0132655	0.435607	0	0.35848	0.0416666	1.46457	1.98686	5.83229	18.6393	0.347714	0.0702857	-5.83e-16	0.872	35.5951	0.347714	32.3647	4.18386
ISX-3	339	5.82895	144	4.97673	Spring 2014	3.9	2.195	0.056421	0.139964	0.409552	0.00691523	0.00120371	0	0.0132655	0.435607	0	0.35848	0.0416666	1.46457	1.98686	5.83229	18.6393	0.347714	0.0702857	-5.83e-16	0.872	35.5951	0.347714	32.3647	4.18386
ISX-3	199	5.29832	141	4.95583	Spring 2014	3.9	2.195	0.056421	0.139964	0.409552	0.00691523	0.00120371	0	0.0132655	0.435607	0	0.35848	0.0416666	1.46457	1.98686	5.83229	18.6393	0.347714	0.0702857	-5.83e-16	0.872	35.5951	0.347714	32.3647	4.18386
ISX-3	212	5.36129	240	5.4848	Spring 2014	3.9	2.195	0.056421	0.139964	0.409552	0.00691523	0.00120371	0	0.0132655	0.435607	0	0.35848	0.0416666	1.46457	1.98686	5.83229	18.6393	0.347714	0.0702857	-5.83e-16	0.872	35.5951	0.347714	32.3647	4.18386
ISX-3	398	5.98896	168	5.1299	Spring 2014	3.9	2.195	0.056421	0.139964	0.409552	0.00691523	0.00120371	0	0.0132655	0.435607	0	0.35848	0.0416666	1.46457	1.98686	5.83229	18.6393	0.347714	0.0702857	-5.83e-16	0.872	35.5951	0.347714	32.3647	4.18386
ISX-3	708	6.56386	426	6.05678	Spring 2014	3.9	2.195	0.056421	0.139964	0.409552	0.00691523	0.00120371	0	0.0132655	0.435607	0	0.35848	0.0416666	1.46457	1.98686	5.83229	18.6393	0.347714	0.0702857	-5.83e-16	0.872	35.5951	0.347714	32.3647	4.18386
ISX-3	158	5.0689	60	4.11087	Spring 2014	3.9	2.195	0.056421	0.139964	0.409552	0.00691523	0.00120371	0	0.0132655	0.435607	0	0.35848	0.0416666	1.46457	1.98686	5.83229	18.6393	0.347714	0.0702857	-5.83e-16	0.872	35.5951	0.347714	32.3647	4.18386
ISX-3	152	5.03044	18	2.94444	Spring 2014	3.9	2.195	0.056421	0.139964	0.409552	0.00691523	0.00120371	0	0.0132655	0.435607	0	0.35848	0.0416666	1.46457	1.98686	5.83229	18.6393	0.347714	0.0702857	-5.83e-16	0.872	35.5951	0.347714	32.3647	4.18386
ISX-6	10	2.3979	0	0	Spring 2014	11.3	5.947	2.45713	1.57284	3.06091	0.119214	1.22512	0.0739796	0.16515	0.764526	0.0348041	1.25195	0.0474149	10.827	14.623	11.1309	22.1039	0.923875	14.9634	0.85475	1.95863	11.0304	0.923875	19.8603	0.922
ISX-6	5	1.79176	0	0	Spring 2014	11.3	5.947	2.45713	1.57284	3.06091	0.119214	1.22512	0.0739796	0.16515	0.764526	0.0348041	1.25195	0.0474149	10.827	14.623	11.1309	22.1039	0.923875	14.9634	0.85475	1.95863	11.0304	0.923875	19.8603	0.922
ISX-6	3	1.38629	5	1.79176	Spring 2014	11.3	5.947	2.45713	1.57284	3.06091	0.119214	1.22512	0.0739796	0.16515	0.764526	0.0348041	1.25195	0.0474149	10.827	14.623	11.1309	22.1039	0.923875	14.9634	0.85475	1.95863	11.0304	0.923875	19.8603	0.922
ISX-6	7	2.07944	8	2.19722	Spring 2014	11.3	5.947	2.45713	1.57284	3.06091	0.119214	1.22512	0.0739796	0.16515	0.764526	0.0348041	1.25195	0.0474149	10.827	14.623	11.1309	22.1039	0.923875	14.9634	0.85475	1.95863	11.0304	0.923875	19.8603	0.922
ISX-6	6	1.94591	1	0.693147	Spring 2014	11.3	5.947	2.45713	1.57284	3.06091	0.119214	1.22512	0.0739796	0.16515	0.764526	0.0348041	1.25195	0.0474149	10.827	14.623	11.1309	22.1039	0.923875	14.9634	0.85475	1.95863	11.0304	0.923875	19.8603	0.922
ISX-6	0	0	0	0	Spring 2014	11.3	5.947	2.45713	1.57284	3.06091	0.119214	1.22512	0.0739796	0.16515	0.764526	0.0348041	1.25195	0.0474149	10.827	14.623	11.1309	22.1039	0.923875	14.9634	0.85475	1.95863	11.0304	0.923875	19.8603	0.922
ISX-6	4	1.60944	0	0	Spring 2014	11.3	5.947	2.45713	1.57284	3.06091	0.119214	1.22512	0.0739796	0.16515	0.764526	0.0348041	1.25195	0.0474149	10.827	14.623	11.1309	22.1039	0.923875	14.9634	0.85475	1.95863	11.0304	0.923875	19.8603	0.922
ISX-6	2	1.09861	0	0	Spring 2014	11.3	5.947	2.45713	1.57284	3.06091	0.119214	1.22512	0.0739796	0.16515	0.764526	0.0348041	1.25195	0.0474149	10.827	14.623	11.1309	22.1039	0.923875	14.9634	0.85475	1.95863	11.0304	0.923875	19.8603	0.922
ISX-6	324	5.78383	545	6.30262	Spring 2014	11.3	5.947	2.45713	1.57284	3.06091	0.119214	1.22512	0.0739796	0.16515	0.764526	0.0348041	1.25195	0.0474149	10.827	14.623	11.1309	22.1039	0.923875	14.9634	0.85475	1.95863	11.0304	0.923875	19.8603	0.922
ISX-6	86	4.46591	158	5.0689	Spring 2014	11.3	5.947	2.45713	1.57284	3.06091	0.119214	1.22512	0.0739796	0.16515	0.764526	0.0348041	1.25195	0.0474149	10.827	14.623	11.1309	22.1039	0.923875	14.9634	0.85475	1.95863	11.0304	0.923875	19.8603	0.922
ISX-6	69	4.2485	63	4.15888	Spring 2014	11.3	5.947	2.45713	1.57284	3.06091	0.119214	1.22512	0.0739796	0.16515	0.764526	0.0348041	1.25195	0.0474149	10.827	14.623	11.1309	22.1039	0.923875	14.9634	0.85475	1.95863	11.0304	0.923875	19.8603	0.922
ISX-6	51	3.95124	74	4.31749	Spring 2014	11.3	5.947	2.45713	1.57284	3.06091	0.119214	1.22512	0.0739796	0.16515	0.764526	0.0348041	1.25195	0.0474149	10.827	14.623	11.1309	22.1039	0.923875	14.9634	0.85475	1.95863	11.0304	0.923875	19.8603	0.922
ISX-6	410	6.01859	29	3.4012	Spring 2014	11.3	5.947	2.45713	1.57284	3.06091	0.119214	1.22512	0.0739796	0.16515	0.764526	0.0348041	1.25195	0.0474149	10.827	14.623	11.1309	22.1039	0.923875	14.9634	0.85475	1.95863	11.0304	0.923875	19.8603	0.922
ISX-6	324	5.78383	120	4.79579	Spring 2014	11.3	5.947	2.45713	1.57284	3.06091	0.119214	1.22512	0.0739796	0.16515	0.764526	0.0348041	1.25195	0.0474149	10.827	14.623	11.1309	22.1039	0.923875	14.9634	0.85475	1.95863	11.0304	0.923875	19.8603	0.922
ISX-6	42	3.7612	19	2.99573	Spring 2014	11.3	5.947	2.45713	1.57284	3.06091	0.119214	1.22512	0.0739796	0.16515	0.764526	0.0348041	1.25195	0.0474149	10.827	14.623	11.1309	22.1039	0.923875	14.9634	0.85475	1.95863	11.0304	0.923875	19.8603	0.922
ISX-6	28	3.3673	15	2.77259	Spring 2014	11.3	5.947	2.45713	1.57284	3.06091	0.119214	1.22512	0.0739796	0.16515	0.764526	0.0348041	1.25195	0.0474149	10.827	14.623	11.1309	22.1039	0.923875	14.9634	0.85475	1.95863	11.0304	0.923875	19.8603	0.922
ISX-7	10	2.3979	3	1.38629	Spring 2014	12.2	5.117	0.254317	0.98696	3.51991	0.417725	0.196623	0.00364213	0.0923876	2.10373	0.00600291	2.89431	0.225104	10.721	1.55	5.95113	20.5065	2.61738	1.59475	0.034875	0.97125	25.9259	2.61738	37.2489	3.17725
ISX-7	0	0	1	0.693147	Spring 2014	12.2	5.117	0.254317	0.98696	3.51991	0.417725	0.196623	0.00364213	0.0923876	2.10373	0.00600291	2.89431	0.225104	10.721	1.55	5.95113	20.5065	2.61738	1.59475	0.034875	0.97125	25.9259	2.61738	37.2489	3.17725
ISX-7	9	2.30259	0	0	Spring 2014	12.2	5.117	0.254317	0.98696	3.51991	0.417725	0.196623	0.00364213	0.0923876	2.10373	0.00600291	2.89431	0.225104	10.721	1.55	5.95113	20.5065	2.61738	1.59475	0.034875	0.97125	25.9259	2.61738	37.2489	3.17725
ISX-7	20	3.04452	9	2.30259	Spring 2014	12.2	5.117	0.254317	0.98696	3.51991	0.417725	0.196623	0.00364213	0.0923876	2.10373	0.00600291	2.89431	0.225104	10.721	1.55	5.95113	20.5065	2.61738	1.59475	0.034875	0.97125	25.9259	2.61738	37.2489	3.17725
ISX-7	8	2.19722	0	0	Spring 2014	12.2	5.117	0.254317	0.98696	3.51991	0.417725	0.196623	0.00364213	0.0923876	2.10373	0.00600291	2.89431	0.225104	10.721	1.55	5.95113	20.5065	2.61738	1.59475	0.034875	0.97125	25.9259	2.61738	37.2489	3.17725
ISX-7	0	0	0	0	Spring 2014	12.2	5.117	0.254317	0.98696	3.51991	0.417725	0.196623	0.00364213	0.0923876	2.10373	0.00600291	2.89431	0.225104	10.721	1.55	5.95113	20.5065	2.61738	1.59475	0.034875	0.97125	25.9259	2.61738	37.2489	3.17725
ISX-7	18	2.94444	2	1.09861	Spring 2014	12.2	5.117	0.254317	0.98696	3.51991	0.417725	0.196623	0.00364213	0.0923876	2.10373	0.00600291	2.89431	0.225104	10.721	1.55	5.95113	20.5065	2.61738	1.59475	0.034875	0.97125	25.9259	2.61738	37.2489	3.17725
ISX-7	21	3.09104	0	0	Spring 2014	12.2	5.117	0.254317	0.98696	3.51991	0.417725	0.196623	0.00364213	0.0923876	2.10373	0.00600291	2.89431	0.225104	10.721	1.55	5.95113	20.5065	2.61738	1.59475	0.034875	0.97125	25.9259	2.61738	37.2489	3.17725
ISX-7	560	6.32972	766	6.64249	Spring 2014	12.2	5.117	0.254317	0.98696	3.51991	0.417725	0.196623	0.00364213	0.0923876	2.10373	0.00600291	2.89431	0.225104	10.721	1.55	5.95113	20.5065	2.61738	1.59475	0.034875	0.97125	25.9259	2.61738	37.2489	3.17725
ISX-7	168	5.1299	491	6.19848	Spring 2014	12.2	5.117	0.254317	0.98696	3.51991	0.417725	0.196623	0.00364213	0.0923876	2.10373	0.00600291	2.89431	0.225104	10.721	1.55	5.95113	20.5065	2.61738	1.59475	0.034875	0.97125	25.9259	2.61738	37.2489	3.17725
ISX-7	154	5.04343	153	5.03695	Spring 2014	12.2	5.117	0.254317	0.98696	3.51991	0.417725	0.196623	0.00364213	0.0923876	2.10373	0.00600291	2.89431	0.225104	10.721	1.55	5.95113	20.5065	2.61738	1.59475	0.034875	0.97125	25.9259	2.61738	37.2489	3.17725
ISX-7	95	4.56435	89	4.49981	Spring 2014	12.2	5.117	0.254317	0.98696	3.51991	0.417725	0.196623	0.00364213	0.0923876	2.10373	0.00600291	2.89431	0.225104	10.721	1.55	5.95113	20.5065	2.61738	1.59475	0.034875	0.97125	25.9259	2.61738	37.2489	3.17725
ISX-7	296	5.69373	51	3.95124	Spring 2014	12.2	5.117	0.254317	0.98696	3.51991	0.417725	0.196623	0.00364213	0.0923876	2.10373	0.00600291	2.89431	0.225104	10.721	1.55	5.95113	20.5065	2.61738	1.59475	0.034875	0.97125	25.9259	2.61738	37.2489	3.17725
ISX-7	240	5.4848	27	3.3322	Spring 2014	12.2	5.117	0.254317	0.98696	3.51991	0.417725	0.196623	0.00364213	0.0923876	2.10373	0.00600291	2.89431	0.225104	10.721	1.55	5.95113	20.5065	2.61738	1.59475	0.034875	0.97125	25.9259	2.61738	37.2489	3.17725
ISX-7	76	4.34381	5	1.79176	Spring 2014	12.2	5.117	0.254317	0.98696	3.51991	0.417725	0.196623	0.00364213	0.0923876	2.10373	0.00600291	2.89431	0.225104	10.721	1.55	5.95113	20.5065	2.61738	1.59475	0.034875	0.97125	25.9259	2.61738	37.2489	3.17725
ISX-7	23	3.17805	0	0	Spring 2014	12.2	5.117	0.254317	0.98696	3.51991	0.417725	0.196623	0.00364213	0.0923876	2.10373	0.00600291	2.89431	0.225104	10.721	1.55	5.95113	20.5065	2.61738	1.59475	0.034875	0.97125	25.9259	2.61738	37.2489	3.17725
ISX-8	69	4.2485	4	1.60944	Spring 2014	8.1	4.535	0.188236	0.547124	2.73586	0.0109883	0.116076	0.000761669	0.0746467	1.29476	0.0033914	3.0254	0.180819	8.1925	1.16962	4.7295	22.8487	0.11525	1.47075	0.007625	0.92275	18.8637	0.11525	46.5974	3.00988
ISX-8	25	3.2581	0	0	Spring 2014	8.1	4.535	0.188236	0.547124	2.73586	0.0109883	0.116076	0.000761669	0.0746467	1.29476	0.0033914	3.0254	0.180819	8.1925	1.16962	4.7295	22.8487	0.11525	1.47075	0.007625	0.92275	18.8637	0.11525	46.5974	3.00988
ISX-8	46	3.85015	18	2.94444	Spring 2014	8.1	4.535	0.188236	0.547124	2.73586	0.0109883	0.116076	0.000761669	0.0746467	1.29476	0.0033914	3.0254	0.180819	8.1925	1.16962	4.7295	22.8487	0.11525	1.47075	0.007625	0.92275	18.8637	0.11525	46.5974	3.00988
ISX-8	8	2.19722	12	2.56495	Spring 2014	8.1	4.535	0.188236	0.547124	2.73586	0.0109883	0.116076	0.000761669	0.0746467	1.29476	0.0033914	3.0254	0.180819	8.1925	1.16962	4.7295	22.8487	0.11525	1.47075	0.007625	0.92275	18.8637	0.11525	46.5974	3.00988
ISX-8	41	3.73767	1	0.693147	Spring 2014	8.1	4.535	0.188236	0.547124	2.73586	0.0109883	0.116076	0.000761669	0.0746467	1.29476	0.0033914	3.0254	0.180819	8.1925	1.16962	4.7295	22.8487	0.11525	1.47075	0.007625	0.92275	18.8637	0.11525	46.5974	3.00988
ISX-8	9	2.30259	1	0.693147	Spring 2014	8.1	4.535	0.188236	0.547124	2.73586	0.0109883	0.116076	0.000761669	0.0746467	1.29476	0.0033914	3.0254	0.180819	8.1925	1.16962	4.7295	22.8487	0.11525	1.47075	0.007625	0.92275	18.8637	0.11525	46.5974	3.00988
ISX-8	26	3.29584	0	0	Spring 2014	8.1	4.535	0.188236	0.547124	2.73586	0.0109883	0.116076	0.000761669	0.0746467	1.29476	0.0033914	3.0254	0.180819	8.1925	1.16962	4.7295	22.8487	0.11525	1.47075	0.007625	0.92275	18.8637	0.11525	46.5974	3.00988
ISX-8	8	2.19722	0	0	Spring 2014	8.1	4.535	0.188236	0.547124	2.73586	0.0109883	0.116076	0.000761669	0.0746467	1.29476	0.0033914	3.0254	0.180819	8.1925	1.16962	4.7295	22.8487	0.11525	1.47075	0.007625	0.92275	18.8637	0.11525	46.5974	3.00988
ISX-8	1023	6.93147	781	6.66185	Spring 2014	8.1	4.535	0.188236	0.547124	2.73586	0.0109883	0.116076	0.000761669	0.0746467	1.29476	0.0033914	3.0254	0.180819	8.1925	1.16962	4.7295	22.8487	0.11525	1.47075	0.007625	0.92275	18.8637	0.11525	46.5974	3.00988
ISX-8	207	5.33754	151	5.02388	Spring 2014	8.1	4.535	0.188236	0.547124	2.73586	0.0109883	0.116076	0.000761669	0.0746467	1.29476	0.0033914	3.0254	0.180819	8.1925	1.16962	4.7295	22.8487	0.11525	1.47075	0.007625	0.92275	18.8637	0.11525	46.5974	3.00988
ISX-8	496	6.20859	206	5.33272	Spring 2014	8.1	4.535	0.188236	0.547124	2.73586	0.0109883	0.116076	0.000761669	0.0746467	1.29476	0.0033914	3.0254	0.180819	8.1925	1.16962	4.7295	22.8487	0.11525	1.47075	0.007625	0.92275	18.8637	0.11525	46.5974	3.00988
ISX-8	267	5.59099	280	5.63835	Spring 2014	8.1	4.535	0.188236	0.547124	2.73586	0.0109883	0.116076	0.000761669	0.0746467	1.29476	0.0033914	3.0254	0.180819	8.1925	1.16962	4.7295	22.8487	0.11525	1.47075	0.007625	0.92275	18.8637	0.11525	46.5974	3.00988
ISX-8	422	6.04737	200	5.3033	Spring 2014	8.1	4.535	0.188236	0.547124	2.73586	0.0109883	0.116076	0.000761669	0.0746467	1.29476	0.0033914	3.0254	0.180819	8.1925	1.16962	4.7295	22.8487	0.11525	1.47075	0.007625	0.92275	18.8637	0.11525	46.5974	3.00988
ISX-8	297	5.69709	31	3.46574	Spring 2014	8.1	4.535	0.188236	0.547124	2.73586	0.0109883	0.116076	0.000761669	0.0746467	1.29476	0.0033914	3.0254	0.180819	8.1925	1.16962	4.7295	22.8487	0.11525	1.47075	0.007625	0.92275	18.8637	0.11525	46.5974	3.00988
ISX-8	305	5.72359	12	2.56495	Spring 2014	8.1	4.535	0.188236	0.547124	2.73586	0.0109883	0.116076	0.000761669	0.0746467	1.29476	0.0033914	3.0254	0.180819	8.1925	1.16962	4.7295	22.8487	0.11525	1.47075	0.007625	0.92275	18.8637	0.11525	46.5974	3.00988
ISX-8	19	2.99573	2	1.09861	Spring 2014	8.1	4.535	0.188236	0.547124	2.73586	0.0109883	0.116076	0.000761669	0.0746467	1.29476	0.0033914	3.0254	0.180819	8.1925	1.16962	4.7295	22.8487	0.11525	1.47075	0.007625	0.92275	18.8637	0.11525	46.5974	3.00988
CU071026	5	1.79176	26	3.29584	Spring 2014	5.7	0	0.0941363	0.365599	1.37019	0.00207855	0	0	0.0667615	0.00538942	0	1.9791	0.000748433	3.89403	1.38512	5.2565	21.0406	0.02575	5.66e-15	-1.39e-16	1.88075	0.155375	0.02575	69.9241	0.028625
CU071026	7	2.07944	3	1.38629	Spring 2014	5.7	0	0.0941363	0.365599	1.37019	0.00207855	0	0	0.0667615	0.00538942	0	1.9791	0.000748433	3.89403	1.38512	5.2565	21.0406	0.02575	5.66e-15	-1.39e-16	1.88075	0.155375	0.02575	69.9241	0.028625
CU071026	41	3.73767	9	2.30259	Spring 2014	5.7	0	0.0941363	0.365599	1.37019	0.00207855	0	0	0.0667615	0.00538942	0	1.9791	0.000748433	3.89403	1.38512	5.2565	21.0406	0.02575	5.66e-15	-1.39e-16	1.88075	0.155375	0.02575	69.9241	0.028625
CU071026	30	3.43399	24	3.21888	Spring 2014	5.7	0	0.0941363	0.365599	1.37019	0.00207855	0	0	0.0667615	0.00538942	0	1.9791	0.000748433	3.89403	1.38512	5.2565	21.0406	0.02575	5.66e-15	-1.39e-16	1.88075	0.155375	0.02575	69.9241	0.028625
CU071026	26	3.29584	2	1.09861	Spring 2014	5.7	0	0.0941363	0.365599	1.37019	0.00207855	0	0	0.0667615	0.00538942	0	1.9791	0.000748433	3.89403	1.38512	5.2565	21.0406	0.02575	5.66e-15	-1.39e-16	1.88075	0.155375	0.02575	69.9241	0.028625
CU071026	1	0.693147	2	1.09861	Spring 2014	5.7	0	0.0941363	0.365599	1.37019	0.00207855	0	0	0.0667615	0.00538942	0	1.9791	0.000748433	3.89403	1.38512	5.2565	21.0406	0.02575	5.66e-15	-1.39e-16	1.88075	0.155375	0.02575	69.9241	0.028625
CU071026	6	1.94591	9	2.30259	Spring 2014	5.7	0	0.0941363	0.365599	1.37019	0.00207855	0	0	0.0667615	0.00538942	0	1.9791	0.000748433	3.89403	1.38512	5.2565	21.0406	0.02575	5.66e-15	-1.39e-16	1.88075	0.155375	0.02575	69.9241	0.028625
CU071026	23	3.17805	21	3.09104	Spring 2014	5.7	0	0.0941363	0.365599	1.37019	0.00207855	0	0	0.0667615	0.00538942	0	1.9791	0.000748433	3.89403	1.38512	5.2565	21.0406	0.02575	5.66e-15	-1.39e-16	1.88075	0.155375	0.02575	69.9241	0.028625
CU071026	128	4.85981	241	5.48894	Spring 2014	5.7	0	0.0941363	0.365599	1.37019	0.00207855	0	0	0.0667615	0.00538942	0	1.9791	0.000748433	3.89403	1.38512	5.2565	21.0406	0.02575	5.66e-15	-1.39e-16	1.88075	0.155375	0.02575	69.9241	0.028625
CU071026	72	4.29046	123	4.82028	Spring 2014	5.7	0	0.0941363	0.365599	1.37019	0.00207855	0	0	0.0667615	0.00538942	0	1.9791	0.000748433	3.89403	1.38512	5.2565	21.0406	0.02575	5.66e-15	-1.39e-16	1.88075	0.155375	0.02575	69.9241	0.028625
CU071026	13	2.63906	12	2.56495	Spring 2014	5.7	0	0.0941363	0.365599	1.37019	0.00207855	0	0	0.0667615	0.00538942	0	1.9791	0.000748433	3.89403	1.38512	5.2565	21.0406	0.02575	5.66e-15	-1.39e-16	1.88075	0.155375	0.02575	69.9241	0.028625
CU071026	119	4.78749	302	5.71373	Spring 2014	5.7	0	0.0941363	0.365599	1.37019	0.00207855	0	0	0.0667615	0.00538942	0	1.9791	0.000748433	3.89403	1.38512	5.2565	21.0406	0.02575	5.66e-15	-1.39e-16	1.88075	0.155375	0.02575	69.9241	0.028625
CU071026	31	3.46574	30	3.43399	Spring 2014	5.7	0	0.0941363	0.365599	1.37019	0.00207855	0	0	0.0667615	0.00538942	0	1.9791	0.000748433	3.89403	1.38512	5.2565	21.0406	0.02575	5.66e-15	-1.39e-16	1.88075	0.155375	0.02575	69.9241	0.028625
CU071026	113	4.7362	59	4.09434	Spring 2014	5.7	0	0.0941363	0.365599	1.37019	0.00207855	0	0	0.0667615	0.00538942	0	1.9791	0.000748433	3.89403	1.38512	5.2565	21.0406	0.02575	5.66e-15	-1.39e-16	1.88075	0.155375	0.02575	69.9241	0.028625
CU071026	268	5.59471	4	1.60944	Spring 2014	5.7	0	0.0941363	0.365599	1.37019	0.00207855	0	0	0.0667615	0.00538942	0	1.9791	0.000748433	3.89403	1.38512	5.2565	21.0406	0.02575	5.66e-15	-1.39e-16	1.88075	0.155375	0.02575	69.9241	0.028625
CU071026	112	4.72739	0	0	Spring 2014	5.7	0	0.0941363	0.365599	1.37019	0.00207855	0	0	0.0667615	0.00538942	0	1.9791	0.000748433	3.89403	1.38512	5.2565	21.0406	0.02575	5.66e-15	-1.39e-16	1.88075	0.155375	0.02575	69.9241	0.028625
FA2/AS	3	1.38629	8	2.19722	Spring 2014	3.1	0	0.207025	0.254144	0.743276	4.45e-18	2.51e-16	3.69e-18	3.12e-17	0.235216	0.000761	0.232264	0.18012	1.89363	6.29743	9.11457	28.722	7.96e-16	3.22e-15	5.55e-17	0	17.9459	7.96e-16	21.1451	15.5484
FA2/AS	9	2.30259	0	0	Spring 2014	3.1	0	0.207025	0.254144	0.743276	4.45e-18	2.51e-16	3.69e-18	3.12e-17	0.235216	0.000761	0.232264	0.18012	1.89363	6.29743	9.11457	28.722	7.96e-16	3.22e-15	5.55e-17	0	17.9459	7.96e-16	21.1451	15.5484
FA2/AS	38	3.66356	7	2.07944	Spring 2014	3.1	0	0.207025	0.254144	0.743276	4.45e-18	2.51e-16	3.69e-18	3.12e-17	0.235216	0.000761	0.232264	0.18012	1.89363	6.29743	9.11457	28.722	7.96e-16	3.22e-15	5.55e-17	0	17.9459	7.96e-16	21.1451	15.5484
FA2/AS	85	4.45435	18	2.94444	Spring 2014	3.1	0	0.207025	0.254144	0.743276	4.45e-18	2.51e-16	3.69e-18	3.12e-17	0.235216	0.000761	0.232264	0.18012	1.89363	6.29743	9.11457	28.722	7.96e-16	3.22e-15	5.55e-17	0	17.9459	7.96e-16	21.1451	15.5484
FA2/AS	54	4.00733	2	1.09861	Spring 2014	3.1	0	0.207025	0.254144	0.743276	4.45e-18	2.51e-16	3.69e-18	3.12e-17	0.235216	0.000761	0.232264	0.18012	1.89363	6.29743	9.11457	28.722	7.96e-16	3.22e-15	5.55e-17	0	17.9459	7.96e-16	21.1451	15.5484
FA2/AS	69	4.2485	30	3.43399	Spring 2014	3.1	0	0.207025	0.254144	0.743276	4.45e-18	2.51e-16	3.69e-18	3.12e-17	0.235216	0.000761	0.232264	0.18012	1.89363	6.29743	9.11457	28.722	7.96e-16	3.22e-15	5.55e-17	0	17.9459	7.96e-16	21.1451	15.5484
FA2/AS	24	3.21888	8	2.19722	Spring 2014	3.1	0	0.207025	0.254144	0.743276	4.45e-18	2.51e-16	3.69e-18	3.12e-17	0.235216	0.000761	0.232264	0.18012	1.89363	6.29743	9.11457	28.722	7.96e-16	3.22e-15	5.55e-17	0	17.9459	7.96e-16	21.1451	15.5484
FA2/AS	108	4.69135	35	3.58352	Spring 2014	3.1	0	0.207025	0.254144	0.743276	4.45e-18	2.51e-16	3.69e-18	3.12e-17	0.235216	0.000761	0.232264	0.18012	1.89363	6.29743	9.11457	28.722	7.96e-16	3.22e-15	5.55e-17	0	17.9459	7.96e-16	21.1451	15.5484
FA2/AS	363	5.89715	351	5.86363	Spring 2014	3.1	0	0.207025	0.254144	0.743276	4.45e-18	2.51e-16	3.69e-18	3.12e-17	0.235216	0.000761	0.232264	0.18012	1.89363	6.29743	9.11457	28.722	7.96e-16	3.22e-15	5.55e-17	0	17.9459	7.96e-16	21.1451	15.5484
FA2/AS	88	4.48864	137	4.92725	Spring 2014	3.1	0	0.207025	0.254144	0.743276	4.45e-18	2.51e-16	3.69e-18	3.12e-17	0.235216	0.000761	0.232264	0.18012	1.89363	6.29743	9.11457	28.722	7.96e-16	3.22e-15	5.55e-17	0	17.9459	7.96e-16	21.1451	15.5484
FA2/AS	58	4.07754	65	4.18965	Spring 2014	3.1	0	0.207025	0.254144	0.743276	4.45e-18	2.51e-16	3.69e-18	3.12e-17	0.235216	0.000761	0.232264	0.18012	1.89363	6.29743	9.11457	28.722	7.96e-16	3.22e-15	5.55e-17	0	17.9459	7.96e-16	21.1451	15.5484
FA2/AS	102	4.63473	138	4.93447	Spring 2014	3.1	0	0.207025	0.254144	0.743276	4.45e-18	2.51e-16	3.69e-18	3.12e-17	0.235216	0.000761	0.232264	0.18012	1.89363	6.29743	9.11457	28.722	7.96e-16	3.22e-15	5.55e-17	0	17.9459	7.96e-16	21.1451	15.5484
FA2/AS	55	4.02535	64	4.17439	Spring 2014	3.1	0	0.207025	0.254144	0.743276	4.45e-18	2.51e-16	3.69e-18	3.12e-17	0.235216	0.000761	0.232264	0.18012	1.89363	6.29743	9.11457	28.722	7.96e-16	3.22e-15	5.55e-17	0	17.9459	7.96e-16	21.1451	15.5484
FA2/AS	8	2.19722	37	3.63759	Spring 2014	3.1	0	0.207025	0.254144	0.743276	4.45e-18	2.51e-16	3.69e-18	3.12e-17	0.235216	0.000761	0.232264	0.18012	1.89363	6.29743	9.11457	28.722	7.96e-16	3.22e-15	5.55e-17	0	17.9459	7.96e-16	21.1451	15.5484
FA2/AS	30	3.43399	21	3.09104	Spring 2014	3.1	0	0.207025	0.254144	0.743276	4.45e-18	2.51e-16	3.69e-18	3.12e-17	0.235216	0.000761	0.232264	0.18012	1.89363	6.29743	9.11457	28.722	7.96e-16	3.22e-15	5.55e-17	0	17.9459	7.96e-16	21.1451	15.5484
FA2/AS	143	4.96981	26	3.29584	Spring 2014	3.1	0	0.207025	0.254144	0.743276	4.45e-18	2.51e-16	3.69e-18	3.12e-17	0.235216	0.000761	0.232264	0.18012	1.89363	6.29743	9.11457	28.722	7.96e-16	3.22e-15	5.55e-17	0	17.9459	7.96e-16	21.1451	15.5484
FA8/AS	53	3.98898	22	3.13549	Spring 2014	2.4	0	0.466981	0.10925	0.167968	3.08e-17	1.04e-17	3.25e-18	0.0148755	5e-16	0	0.786707	3.99e-17	1.54578	17.7252	4.50788	6.86188	-1.11e-16	-2.22e-16	1.11e-16	1.0255	0	-1.11e-16	69.8046	-3.11e-15
FA8/AS	8	2.19722	15	2.77259	Spring 2014	2.4	0	0.466981	0.10925	0.167968	3.08e-17	1.04e-17	3.25e-18	0.0148755	5e-16	0	0.786707	3.99e-17	1.54578	17.7252	4.50788	6.86188	-1.11e-16	-2.22e-16	1.11e-16	1.0255	0	-1.11e-16	69.8046	-3.11e-15
FA8/AS	15	2.77259	5	1.79176	Spring 2014	2.4	0	0.466981	0.10925	0.167968	3.08e-17	1.04e-17	3.25e-18	0.0148755	5e-16	0	0.786707	3.99e-17	1.54578	17.7252	4.50788	6.86188	-1.11e-16	-2.22e-16	1.11e-16	1.0255	0	-1.11e-16	69.8046	-3.11e-15
FA8/AS	49	3.91202	11	2.48491	Spring 2014	2.4	0	0.466981	0.10925	0.167968	3.08e-17	1.04e-17	3.25e-18	0.0148755	5e-16	0	0.786707	3.99e-17	1.54578	17.7252	4.50788	6.86188	-1.11e-16	-2.22e-16	1.11e-16	1.0255	0	-1.11e-16	69.8046	-3.11e-15
FA8/AS	152	5.03044	6	1.94591	Spring 2014	2.4	0	0.466981	0.10925	0.167968	3.08e-17	1.04e-17	3.25e-18	0.0148755	5e-16	0	0.786707	3.99e-17	1.54578	17.7252	4.50788	6.86188	-1.11e-16	-2.22e-16	1.11e-16	1.0255	0	-1.11e-16	69.8046	-3.11e-15
FA8/AS	79	4.38203	40	3.71357	Spring 2014	2.4	0	0.466981	0.10925	0.167968	3.08e-17	1.04e-17	3.25e-18	0.0148755	5e-16	0	0.786707	3.99e-17	1.54578	17.7252	4.50788	6.86188	-1.11e-16	-2.22e-16	1.11e-16	1.0255	0	-1.11e-16	69.8046	-3.11e-15
FA8/AS	238	5.47646	113	4.7362	Spring 2014	2.4	0	0.466981	0.10925	0.167968	3.08e-17	1.04e-17	3.25e-18	0.0148755	5e-16	0	0.786707	3.99e-17	1.54578	17.7252	4.50788	6.86188	-1.11e-16	-2.22e-16	1.11e-16	1.0255	0	-1.11e-16	69.8046	-3.11e-15
FA8/AS	308	5.73334	57	4.06044	Spring 2014	2.4	0	0.466981	0.10925	0.167968	3.08e-17	1.04e-17	3.25e-18	0.0148755	5e-16	0	0.786707	3.99e-17	1.54578	17.7252	4.50788	6.86188	-1.11e-16	-2.22e-16	1.11e-16	1.0255	0	-1.11e-16	69.8046	-3.11e-15
FA8/AS	249	5.52146	489	6.19441	Spring 2014	2.4	0	0.466981	0.10925	0.167968	3.08e-17	1.04e-17	3.25e-18	0.0148755	5e-16	0	0.786707	3.99e-17	1.54578	17.7252	4.50788	6.86188	-1.11e-16	-2.22e-16	1.11e-16	1.0255	0	-1.11e-16	69.8046	-3.11e-15
FA8/AS	16	2.83321	109	4.70048	Spring 2014	2.4	0	0.466981	0.10925	0.167968	3.08e-17	1.04e-17	3.25e-18	0.0148755	5e-16	0	0.786707	3.99e-17	1.54578	17.7252	4.50788	6.86188	-1.11e-16	-2.22e-16	1.11e-16	1.0255	0	-1.11e-16	69.8046	-3.11e-15
FA8/AS	390	5.96871	709	6.56526	Spring 2014	2.4	0	0.466981	0.10925	0.167968	3.08e-17	1.04e-17	3.25e-18	0.0148755	5e-16	0	0.786707	3.99e-17	1.54578	17.7252	4.50788	6.86188	-1.11e-16	-2.22e-16	1.11e-16	1.0255	0	-1.11e-16	69.8046	-3.11e-15
FA8/AS	277	5.62762	407	6.01127	Spring 2014	2.4	0	0.466981	0.10925	0.167968	3.08e-17	1.04e-17	3.25e-18	0.0148755	5e-16	0	0.786707	3.99e-17	1.54578	17.7252	4.50788	6.86188	-1.11e-16	-2.22e-16	1.11e-16	1.0255	0	-1.11e-16	69.8046	-3.11e-15
FA8/AS	249	5.52146	42	3.7612	Spring 2014	2.4	0	0.466981	0.10925	0.167968	3.08e-17	1.04e-17	3.25e-18	0.0148755	5e-16	0	0.786707	3.99e-17	1.54578	17.7252	4.50788	6.86188	-1.11e-16	-2.22e-16	1.11e-16	1.0255	0	-1.11e-16	69.8046	-3.11e-15
FA8/AS	218	5.38907	34	3.55535	Spring 2014	2.4	0	0.466981	0.10925	0.167968	3.08e-17	1.04e-17	3.25e-18	0.0148755	5e-16	0	0.786707	3.99e-17	1.54578	17.7252	4.50788	6.86188	-1.11e-16	-2.22e-16	1.11e-16	1.0255	0	-1.11e-16	69.8046	-3.11e-15
FA8/AS	101	4.62497	50	3.93183	Spring 2014	2.4	0	0.466981	0.10925	0.167968	3.08e-17	1.04e-17	3.25e-18	0.0148755	5e-16	0	0.786707	3.99e-17	1.54578	17.7252	4.50788	6.86188	-1.11e-16	-2.22e-16	1.11e-16	1.0255	0	-1.11e-16	69.8046	-3.11e-15
FA8/AS	246	5.50939	1	0.693147	Spring 2014	2.4	0	0.466981	0.10925	0.167968	3.08e-17	1.04e-17	3.25e-18	0.0148755	5e-16	0	0.786707	3.99e-17	1.54578	17.7252	4.50788	6.86188	-1.11e-16	-2.22e-16	1.11e-16	1.0255	0	-1.11e-16	69.8046	-3.11e-15
ASX-1	0	0	0	0	Spring 2014	10.5	0	0.22384	1.02914	3.04338	8.38e-17	2.13e-16	4.99e-18	0.134361	4.44e-16	0	4.24917	7.03e-17	8.71853	1.5255	7.455	22.3626	-9.37e-16	-2.89e-15	-1.39e-16	1.79487	-4.97e-14	-9.37e-16	66.4749	-8.88e-16
ASX-1	0	0	0	0	Spring 2014	10.5	0	0.22384	1.02914	3.04338	8.38e-17	2.13e-16	4.99e-18	0.134361	4.44e-16	0	4.24917	7.03e-17	8.71853	1.5255	7.455	22.3626	-9.37e-16	-2.89e-15	-1.39e-16	1.79487	-4.97e-14	-9.37e-16	66.4749	-8.88e-16
ASX-1	9	2.30259	0	0	Spring 2014	10.5	0	0.22384	1.02914	3.04338	8.38e-17	2.13e-16	4.99e-18	0.134361	4.44e-16	0	4.24917	7.03e-17	8.71853	1.5255	7.455	22.3626	-9.37e-16	-2.89e-15	-1.39e-16	1.79487	-4.97e-14	-9.37e-16	66.4749	-8.88e-16
ASX-1	5	1.79176	0	0	Spring 2014	10.5	0	0.22384	1.02914	3.04338	8.38e-17	2.13e-16	4.99e-18	0.134361	4.44e-16	0	4.24917	7.03e-17	8.71853	1.5255	7.455	22.3626	-9.37e-16	-2.89e-15	-1.39e-16	1.79487	-4.97e-14	-9.37e-16	66.4749	-8.88e-16
ASX-1	13	2.63906	0	0	Spring 2014	10.5	0	0.22384	1.02914	3.04338	8.38e-17	2.13e-16	4.99e-18	0.134361	4.44e-16	0	4.24917	7.03e-17	8.71853	1.5255	7.455	22.3626	-9.37e-16	-2.89e-15	-1.39e-16	1.79487	-4.97e-14	-9.37e-16	66.4749	-8.88e-16
ASX-1	1	0.693147	0	0	Spring 2014	10.5	0	0.22384	1.02914	3.04338	8.38e-17	2.13e-16	4.99e-18	0.134361	4.44e-16	0	4.24917	7.03e-17	8.71853	1.5255	7.455	22.3626	-9.37e-16	-2.89e-15	-1.39e-16	1.79487	-4.97e-14	-9.37e-16	66.4749	-8.88e-16
ASX-1	1	0.693147	0	0	Spring 2014	10.5	0	0.22384	1.02914	3.04338	8.38e-17	2.13e-16	4.99e-18	0.134361	4.44e-16	0	4.24917	7.03e-17	8.71853	1.5255	7.455	22.3626	-9.37e-16	-2.89e-15	-1.39e-16	1.79487	-4.97e-14	-9.37e-16	66.4749	-8.88e-16
ASX-1	3	1.38629	0	0	Spring 2014	10.5	0	0.22384	1.02914	3.04338	8.38e-17	2.13e-16	4.99e-18	0.134361	4.44e-16	0	4.24917	7.03e-17	8.71853	1.5255	7.455	22.3626	-9.37e-16	-2.89e-15	-1.39e-16	1.79487	-4.97e-14	-9.37e-16	66.4749	-8.88e-16
ASX-1	24	3.21888	40	3.71357	Spring 2014	10.5	0	0.22384	1.02914	3.04338	8.38e-17	2.13e-16	4.99e-18	0.134361	4.44e-16	0	4.24917	7.03e-17	8.71853	1.5255	7.455	22.3626	-9.37e-16	-2.89e-15	-1.39e-16	1.79487	-4.97e-14	-9.37e-16	66.4749	-8.88e-16
ASX-1	45	3.82864	47	3.8712	Spring 2014	10.5	0	0.22384	1.02914	3.04338	8.38e-17	2.13e-16	4.99e-18	0.134361	4.44e-16	0	4.24917	7.03e-17	8.71853	1.5255	7.455	22.3626	-9.37e-16	-2.89e-15	-1.39e-16	1.79487	-4.97e-14	-9.37e-16	66.4749	-8.88e-16
ASX-1	11	2.48491	31	3.46574	Spring 2014	10.5	0	0.22384	1.02914	3.04338	8.38e-17	2.13e-16	4.99e-18	0.134361	4.44e-16	0	4.24917	7.03e-17	8.71853	1.5255	7.455	22.3626	-9.37e-16	-2.89e-15	-1.39e-16	1.79487	-4.97e-14	-9.37e-16	66.4749	-8.88e-16
ASX-1	15	2.77259	28	3.3673	Spring 2014	10.5	0	0.22384	1.02914	3.04338	8.38e-17	2.13e-16	4.99e-18	0.134361	4.44e-16	0	4.24917	7.03e-17	8.71853	1.5255	7.455	22.3626	-9.37e-16	-2.89e-15	-1.39e-16	1.79487	-4.97e-14	-9.37e-16	66.4749	-8.88e-16
ASX-1	51	3.95124	38	3.66356	Spring 2014	10.5	0	0.22384	1.02914	3.04338	8.38e-17	2.13e-16	4.99e-18	0.134361	4.44e-16	0	4.24917	7.03e-17	8.71853	1.5255	7.455	22.3626	-9.37e-16	-2.89e-15	-1.39e-16	1.79487	-4.97e-14	-9.37e-16	66.4749	-8.88e-16
ASX-1	68	4.23411	14	2.70805	Spring 2014	10.5	0	0.22384	1.02914	3.04338	8.38e-17	2.13e-16	4.99e-18	0.134361	4.44e-16	0	4.24917	7.03e-17	8.71853	1.5255	7.455	22.3626	-9.37e-16	-2.89e-15	-1.39e-16	1.79487	-4.97e-14	-9.37e-16	66.4749	-8.88e-16
ASX-1	18	2.94444	0	0	Spring 2014	10.5	0	0.22384	1.02914	3.04338	8.38e-17	2.13e-16	4.99e-18	0.134361	4.44e-16	0	4.24917	7.03e-17	8.71853	1.5255	7.455	22.3626	-9.37e-16	-2.89e-15	-1.39e-16	1.79487	-4.97e-14	-9.37e-16	66.4749	-8.88e-16
ASX-1	121	4.80402	48	3.89182	Spring 2014	10.5	0	0.22384	1.02914	3.04338	8.38e-17	2.13e-16	4.99e-18	0.134361	4.44e-16	0	4.24917	7.03e-17	8.71853	1.5255	7.455	22.3626	-9.37e-16	-2.89e-15	-1.39e-16	1.79487	-4.97e-14	-9.37e-16	66.4749	-8.88e-16
ASX-2	5	1.79176	11	2.48491	Spring 2014	8.1	0	0.160715	0.87595	2.58268	3.37e-17	1.34e-16	8.67e-18	0.135382	0.00503812	0	3.54902	2.6e-18	7.33072	1.23087	7.7595	23.342	2.64e-16	2.66e-15	-8.33e-17	2.0855	0.085	2.64e-16	65.2294	0.00575
ASX-2	1	0.693147	3	1.38629	Spring 2014	8.1	0	0.160715	0.87595	2.58268	3.37e-17	1.34e-16	8.67e-18	0.135382	0.00503812	0	3.54902	2.6e-18	7.33072	1.23087	7.7595	23.342	2.64e-16	2.66e-15	-8.33e-17	2.0855	0.085	2.64e-16	65.2294	0.00575
ASX-2	21	3.09104	2	1.09861	Spring 2014	8.1	0	0.160715	0.87595	2.58268	3.37e-17	1.34e-16	8.67e-18	0.135382	0.00503812	0	3.54902	2.6e-18	7.33072	1.23087	7.7595	23.342	2.64e-16	2.66e-15	-8.33e-17	2.0855	0.085	2.64e-16	65.2294	0.00575
ASX-2	6	1.94591	7	2.07944	Spring 2014	8.1	0	0.160715	0.87595	2.58268	3.37e-17	1.34e-16	8.67e-18	0.135382	0.00503812	0	3.54902	2.6e-18	7.33072	1.23087	7.7595	23.342	2.64e-16	2.66e-15	-8.33e-17	2.0855	0.085	2.64e-16	65.2294	0.00575
ASX-2	2	1.09861	1	0.693147	Spring 2014	8.1	0	0.160715	0.87595	2.58268	3.37e-17	1.34e-16	8.67e-18	0.135382	0.00503812	0	3.54902	2.6e-18	7.33072	1.23087	7.7595	23.342	2.64e-16	2.66e-15	-8.33e-17	2.0855	0.085	2.64e-16	65.2294	0.00575
ASX-2	7	2.07944	0	0	Spring 2014	8.1	0	0.160715	0.87595	2.58268	3.37e-17	1.34e-16	8.67e-18	0.135382	0.00503812	0	3.54902	2.6e-18	7.33072	1.23087	7.7595	23.342	2.64e-16	2.66e-15	-8.33e-17	2.0855	0.085	2.64e-16	65.2294	0.00575
ASX-2	3	1.38629	0	0	Spring 2014	8.1	0	0.160715	0.87595	2.58268	3.37e-17	1.34e-16	8.67e-18	0.135382	0.00503812	0	3.54902	2.6e-18	7.33072	1.23087	7.7595	23.342	2.64e-16	2.66e-15	-8.33e-17	2.0855	0.085	2.64e-16	65.2294	0.00575
ASX-2	2	1.09861	2	1.09861	Spring 2014	8.1	0	0.160715	0.87595	2.58268	3.37e-17	1.34e-16	8.67e-18	0.135382	0.00503812	0	3.54902	2.6e-18	7.33072	1.23087	7.7595	23.342	2.64e-16	2.66e-15	-8.33e-17	2.0855	0.085	2.64e-16	65.2294	0.00575
ASX-2	143	4.96981	313	5.74939	Spring 2014	8.1	0	0.160715	0.87595	2.58268	3.37e-17	1.34e-16	8.67e-18	0.135382	0.00503812	0	3.54902	2.6e-18	7.33072	1.23087	7.7595	23.342	2.64e-16	2.66e-15	-8.33e-17	2.0855	0.085	2.64e-16	65.2294	0.00575
ASX-2	19	2.99573	39	3.68888	Spring 2014	8.1	0	0.160715	0.87595	2.58268	3.37e-17	1.34e-16	8.67e-18	0.135382	0.00503812	0	3.54902	2.6e-18	7.33072	1.23087	7.7595	23.342	2.64e-16	2.66e-15	-8.33e-17	2.0855	0.085	2.64e-16	65.2294	0.00575
ASX-2	42	3.7612	61	4.12713	Spring 2014	8.1	0	0.160715	0.87595	2.58268	3.37e-17	1.34e-16	8.67e-18	0.135382	0.00503812	0	3.54902	2.6e-18	7.33072	1.23087	7.7595	23.342	2.64e-16	2.66e-15	-8.33e-17	2.0855	0.085	2.64e-16	65.2294	0.00575
ASX-2	56	4.04305	72	4.29046	Spring 2014	8.1	0	0.160715	0.87595	2.58268	3.37e-17	1.34e-16	8.67e-18	0.135382	0.00503812	0	3.54902	2.6e-18	7.33072	1.23087	7.7595	23.342	2.64e-16	2.66e-15	-8.33e-17	2.0855	0.085	2.64e-16	65.2294	0.00575
ASX-2	28	3.3673	23	3.17805	Spring 2014	8.1	0	0.160715	0.87595	2.58268	3.37e-17	1.34e-16	8.67e-18	0.135382	0.00503812	0	3.54902	2.6e-18	7.33072	1.23087	7.7595	23.342	2.64e-16	2.66e-15	-8.33e-17	2.0855	0.085	2.64e-16	65.2294	0.00575
ASX-2	39	3.68888	11	2.48491	Spring 2014	8.1	0	0.160715	0.87595	2.58268	3.37e-17	1.34e-16	8.67e-18	0.135382	0.00503812	0	3.54902	2.6e-18	7.33072	1.23087	7.7595	23.342	2.64e-16	2.66e-15	-8.33e-17	2.0855	0.085	2.64e-16	65.2294	0.00575
ASX-2	22	3.13549	2	1.09861	Spring 2014	8.1	0	0.160715	0.87595	2.58268	3.37e-17	1.34e-16	8.67e-18	0.135382	0.00503812	0	3.54902	2.6e-18	7.33072	1.23087	7.7595	23.342	2.64e-16	2.66e-15	-8.33e-17	2.0855	0.085	2.64e-16	65.2294	0.00575
ASX-2	110	4.70953	65	4.18965	Spring 2014	8.1	0	0.160715	0.87595	2.58268	3.37e-17	1.34e-16	8.67e-18	0.135382	0.00503812	0	3.54902	2.6e-18	7.33072	1.23087	7.7595	23.342	2.64e-16	2.66e-15	-8.33e-17	2.0855	0.085	2.64e-16	65.2294	0.00575
ASX-3	1	0.693147	3	1.38629	Spring 2014	2.9	0	0.057269	0.124029	0.414375	1.13e-17	5.03e-17	9.11e-18	0.0162126	3.33e-16	0	0.606826	1.13e-17	1.22475	2.65871	7.12771	23.0404	-1.75e-16	-5.55e-16	-2.78e-17	1.48157	-7.11e-15	-1.75e-16	65.3094	-1.78e-15
ASX-3	18	2.94444	8	2.19722	Spring 2014	2.9	0	0.057269	0.124029	0.414375	1.13e-17	5.03e-17	9.11e-18	0.0162126	3.33e-16	0	0.606826	1.13e-17	1.22475	2.65871	7.12771	23.0404	-1.75e-16	-5.55e-16	-2.78e-17	1.48157	-7.11e-15	-1.75e-16	65.3094	-1.78e-15
ASX-3	40	3.71357	10	2.3979	Spring 2014	2.9	0	0.057269	0.124029	0.414375	1.13e-17	5.03e-17	9.11e-18	0.0162126	3.33e-16	0	0.606826	1.13e-17	1.22475	2.65871	7.12771	23.0404	-1.75e-16	-5.55e-16	-2.78e-17	1.48157	-7.11e-15	-1.75e-16	65.3094	-1.78e-15
ASX-3	10	2.3979	0	0	Spring 2014	2.9	0	0.057269	0.124029	0.414375	1.13e-17	5.03e-17	9.11e-18	0.0162126	3.33e-16	0	0.606826	1.13e-17	1.22475	2.65871	7.12771	23.0404	-1.75e-16	-5.55e-16	-2.78e-17	1.48157	-7.11e-15	-1.75e-16	65.3094	-1.78e-15
ASX-3	40	3.71357	5	1.79176	Spring 2014	2.9	0	0.057269	0.124029	0.414375	1.13e-17	5.03e-17	9.11e-18	0.0162126	3.33e-16	0	0.606826	1.13e-17	1.22475	2.65871	7.12771	23.0404	-1.75e-16	-5.55e-16	-2.78e-17	1.48157	-7.11e-15	-1.75e-16	65.3094	-1.78e-15
ASX-3	24	3.21888	6	1.94591	Spring 2014	2.9	0	0.057269	0.124029	0.414375	1.13e-17	5.03e-17	9.11e-18	0.0162126	3.33e-16	0	0.606826	1.13e-17	1.22475	2.65871	7.12771	23.0404	-1.75e-16	-5.55e-16	-2.78e-17	1.48157	-7.11e-15	-1.75e-16	65.3094	-1.78e-15
ASX-3	43	3.78419	19	2.99573	Spring 2014	2.9	0	0.057269	0.124029	0.414375	1.13e-17	5.03e-17	9.11e-18	0.0162126	3.33e-16	0	0.606826	1.13e-17	1.22475	2.65871	7.12771	23.0404	-1.75e-16	-5.55e-16	-2.78e-17	1.48157	-7.11e-15	-1.75e-16	65.3094	-1.78e-15
ASX-3	176	5.17615	79	4.38203	Spring 2014	2.9	0	0.057269	0.124029	0.414375	1.13e-17	5.03e-17	9.11e-18	0.0162126	3.33e-16	0	0.606826	1.13e-17	1.22475	2.65871	7.12771	23.0404	-1.75e-16	-5.55e-16	-2.78e-17	1.48157	-7.11e-15	-1.75e-16	65.3094	-1.78e-15
ASX-3	149	5.01064	186	5.23111	Spring 2014	2.9	0	0.057269	0.124029	0.414375	1.13e-17	5.03e-17	9.11e-18	0.0162126	3.33e-16	0	0.606826	1.13e-17	1.22475	2.65871	7.12771	23.0404	-1.75e-16	-5.55e-16	-2.78e-17	1.48157	-7.11e-15	-1.75e-16	65.3094	-1.78e-15
ASX-3	65	4.18965	43	3.78419	Spring 2014	2.9	0	0.057269	0.124029	0.414375	1.13e-17	5.03e-17	9.11e-18	0.0162126	3.33e-16	0	0.606826	1.13e-17	1.22475	2.65871	7.12771	23.0404	-1.75e-16	-5.55e-16	-2.78e-17	1.48157	-7.11e-15	-1.75e-16	65.3094	-1.78e-15
ASX-3	54	4.00733	82	4.41884	Spring 2014	2.9	0	0.057269	0.124029	0.414375	1.13e-17	5.03e-17	9.11e-18	0.0162126	3.33e-16	0	0.606826	1.13e-17	1.22475	2.65871	7.12771	23.0404	-1.75e-16	-5.55e-16	-2.78e-17	1.48157	-7.11e-15	-1.75e-16	65.3094	-1.78e-15
ASX-3	148	5.00395	96	4.57471	Spring 2014	2.9	0	0.057269	0.124029	0.414375	1.13e-17	5.03e-17	9.11e-18	0.0162126	3.33e-16	0	0.606826	1.13e-17	1.22475	2.65871	7.12771	23.0404	-1.75e-16	-5.55e-16	-2.78e-17	1.48157	-7.11e-15	-1.75e-16	65.3094	-1.78e-15
ASX-3	34	3.55535	202	5.31321	Spring 2014	2.9	0	0.057269	0.124029	0.414375	1.13e-17	5.03e-17	9.11e-18	0.0162126	3.33e-16	0	0.606826	1.13e-17	1.22475	2.65871	7.12771	23.0404	-1.75e-16	-5.55e-16	-2.78e-17	1.48157	-7.11e-15	-1.75e-16	65.3094	-1.78e-15
ASX-3	74	4.31749	156	5.05625	Spring 2014	2.9	0	0.057269	0.124029	0.414375	1.13e-17	5.03e-17	9.11e-18	0.0162126	3.33e-16	0	0.606826	1.13e-17	1.22475	2.65871	7.12771	23.0404	-1.75e-16	-5.55e-16	-2.78e-17	1.48157	-7.11e-15	-1.75e-16	65.3094	-1.78e-15
ASX-3	158	5.0689	22	3.13549	Spring 2014	2.9	0	0.057269	0.124029	0.414375	1.13e-17	5.03e-17	9.11e-18	0.0162126	3.33e-16	0	0.606826	1.13e-17	1.22475	2.65871	7.12771	23.0404	-1.75e-16	-5.55e-16	-2.78e-17	1.48157	-7.11e-15	-1.75e-16	65.3094	-1.78e-15
ASX-3	2052	7.62706	267	5.59099	Spring 2014	2.9	0	0.057269	0.124029	0.414375	1.13e-17	5.03e-17	9.11e-18	0.0162126	3.33e-16	0	0.606826	1.13e-17	1.22475	2.65871	7.12771	23.0404	-1.75e-16	-5.55e-16	-2.78e-17	1.48157	-7.11e-15	-1.75e-16	65.3094	-1.78e-15
ISX-6	7	2.07944	18	2.94444	Fall 2014	31.5	19.9	3.54786	4.71944	9.09419	0.677326	2.88683	0.212487	0.271223	1.42991	0.0314016	2.04885	0.0555214	25.1073	6.8625	16.5375	20.2	3.7	22.5	2.4	2.675	10.7625	3.7	12.9125	0.125
ISX-6	22	3.13549	35	3.58352	Fall 2014	31.5	19.9	3.54786	4.71944	9.09419	0.677326	2.88683	0.212487	0.271223	1.42991	0.0314016	2.04885	0.0555214	25.1073	6.8625	16.5375	20.2	3.7	22.5	2.4	2.675	10.7625	3.7	12.9125	0.125
ISX-6	4	1.60944	25	3.2581	Fall 2014	31.5	19.9	3.54786	4.71944	9.09419	0.677326	2.88683	0.212487	0.271223	1.42991	0.0314016	2.04885	0.0555214	25.1073	6.8625	16.5375	20.2	3.7	22.5	2.4	2.675	10.7625	3.7	12.9125	0.125
ISX-6	36	3.61092	22	3.13549	Fall 2014	31.5	19.9	3.54786	4.71944	9.09419	0.677326	2.88683	0.212487	0.271223	1.42991	0.0314016	2.04885	0.0555214	25.1073	6.8625	16.5375	20.2	3.7	22.5	2.4	2.675	10.7625	3.7	12.9125	0.125
ISX-6	5	1.79176	8	2.19722	Fall 2014	31.5	19.9	3.54786	4.71944	9.09419	0.677326	2.88683	0.212487	0.271223	1.42991	0.0314016	2.04885	0.0555214	25.1073	6.8625	16.5375	20.2	3.7	22.5	2.4	2.675	10.7625	3.7	12.9125	0.125
ISX-6	6	1.94591	24	3.21888	Fall 2014	31.5	19.9	3.54786	4.71944	9.09419	0.677326	2.88683	0.212487	0.271223	1.42991	0.0314016	2.04885	0.0555214	25.1073	6.8625	16.5375	20.2	3.7	22.5	2.4	2.675	10.7625	3.7	12.9125	0.125
ISX-6	3	1.38629	6	1.94591	Fall 2014	31.5	19.9	3.54786	4.71944	9.09419	0.677326	2.88683	0.212487	0.271223	1.42991	0.0314016	2.04885	0.0555214	25.1073	6.8625	16.5375	20.2	3.7	22.5	2.4	2.675	10.7625	3.7	12.9125	0.125
ISX-6	0	0	0	0	Fall 2014	31.5	19.9	3.54786	4.71944	9.09419	0.677326	2.88683	0.212487	0.271223	1.42991	0.0314016	2.04885	0.0555214	25.1073	6.8625	16.5375	20.2	3.7	22.5	2.4	2.675	10.7625	3.7	12.9125	0.125
ISX-6	0	0	0	0	Fall 2014	31.5	19.9	3.54786	4.71944	9.09419	0.677326	2.88683	0.212487	0.271223	1.42991	0.0314016	2.04885	0.0555214	25.1073	6.8625	16.5375	20.2	3.7	22.5	2.4	2.675	10.7625	3.7	12.9125	0.125
ISX-6	4	1.60944	27	3.3322	Fall 2014	31.5	19.9	3.54786	4.71944	9.09419	0.677326	2.88683	0.212487	0.271223	1.42991	0.0314016	2.04885	0.0555214	25.1073	6.8625	16.5375	20.2	3.7	22.5	2.4	2.675	10.7625	3.7	12.9125	0.125
ISX-6	3	1.38629	0	0	Fall 2014	31.5	19.9	3.54786	4.71944	9.09419	0.677326	2.88683	0.212487	0.271223	1.42991	0.0314016	2.04885	0.0555214	25.1073	6.8625	16.5375	20.2	3.7	22.5	2.4	2.675	10.7625	3.7	12.9125	0.125
ISX-6	0	0	0	0	Fall 2014	31.5	19.9	3.54786	4.71944	9.09419	0.677326	2.88683	0.212487	0.271223	1.42991	0.0314016	2.04885	0.0555214	25.1073	6.8625	16.5375	20.2	3.7	22.5	2.4	2.675	10.7625	3.7	12.9125	0.125
ISX-7	14	2.70805	24	3.21888	Fall 2014	26.8	11.2	0.117444	1.12713	5.09368	1.08329	0.115289	0.0027374	0.103423	2.31334	0.00109217	2.77649	0.161523	12.9436	0.4375	9.9375	24.45	8.075	1.8875	0.025	1.1125	22.5	8.075	29.775	1.4625
ISX-7	50	3.93183	21	3.09104	Fall 2014	26.8	11.2	0.117444	1.12713	5.09368	1.08329	0.115289	0.0027374	0.103423	2.31334	0.00109217	2.77649	0.161523	12.9436	0.4375	9.9375	24.45	8.075	1.8875	0.025	1.1125	22.5	8.075	29.775	1.4625
ISX-7	9	2.30259	28	3.3673	Fall 2014	26.8	11.2	0.117444	1.12713	5.09368	1.08329	0.115289	0.0027374	0.103423	2.31334	0.00109217	2.77649	0.161523	12.9436	0.4375	9.9375	24.45	8.075	1.8875	0.025	1.1125	22.5	8.075	29.775	1.4625
ISX-7	20	3.04452	8	2.19722	Fall 2014	26.8	11.2	0.117444	1.12713	5.09368	1.08329	0.115289	0.0027374	0.103423	2.31334	0.00109217	2.77649	0.161523	12.9436	0.4375	9.9375	24.45	8.075	1.8875	0.025	1.1125	22.5	8.075	29.775	1.4625
ISX-7	3	1.38629	4	1.60944	Fall 2014	26.8	11.2	0.117444	1.12713	5.09368	1.08329	0.115289	0.0027374	0.103423	2.31334	0.00109217	2.77649	0.161523	12.9436	0.4375	9.9375	24.45	8.075	1.8875	0.025	1.1125	22.5	8.075	29.775	1.4625
ISX-7	0	0	6	1.94591	Fall 2014	26.8	11.2	0.117444	1.12713	5.09368	1.08329	0.115289	0.0027374	0.103423	2.31334	0.00109217	2.77649	0.161523	12.9436	0.4375	9.9375	24.45	8.075	1.8875	0.025	1.1125	22.5	8.075	29.775	1.4625
ISX-7	14	2.70805	34	3.55535	Fall 2014	26.8	11.2	0.117444	1.12713	5.09368	1.08329	0.115289	0.0027374	0.103423	2.31334	0.00109217	2.77649	0.161523	12.9436	0.4375	9.9375	24.45	8.075	1.8875	0.025	1.1125	22.5	8.075	29.775	1.4625
ISX-7	0	0	0	0	Fall 2014	26.8	11.2	0.117444	1.12713	5.09368	1.08329	0.115289	0.0027374	0.103423	2.31334	0.00109217	2.77649	0.161523	12.9436	0.4375	9.9375	24.45	8.075	1.8875	0.025	1.1125	22.5	8.075	29.775	1.4625
ISX-7	3	1.38629	0	0	Fall 2014	26.8	11.2	0.117444	1.12713	5.09368	1.08329	0.115289	0.0027374	0.103423	2.31334	0.00109217	2.77649	0.161523	12.9436	0.4375	9.9375	24.45	8.075	1.8875	0.025	1.1125	22.5	8.075	29.775	1.4625
ISX-7	0	0	0	0	Fall 2014	26.8	11.2	0.117444	1.12713	5.09368	1.08329	0.115289	0.0027374	0.103423	2.31334	0.00109217	2.77649	0.161523	12.9436	0.4375	9.9375	24.45	8.075	1.8875	0.025	1.1125	22.5	8.075	29.775	1.4625
ISX-7	4	1.60944	8	2.19722	Fall 2014	26.8	11.2	0.117444	1.12713	5.09368	1.08329	0.115289	0.0027374	0.103423	2.31334	0.00109217	2.77649	0.161523	12.9436	0.4375	9.9375	24.45	8.075	1.8875	0.025	1.1125	22.5	8.075	29.775	1.4625
ISX-7	0	0	0	0	Fall 2014	26.8	11.2	0.117444	1.12713	5.09368	1.08329	0.115289	0.0027374	0.103423	2.31334	0.00109217	2.77649	0.161523	12.9436	0.4375	9.9375	24.45	8.075	1.8875	0.025	1.1125	22.5	8.075	29.775	1.4625
ISX-8	28	3.3673	52	3.97029	Fall 2014	22.6	12.9	0.389227	0.780597	3.96314	0.0829383	0.172044	0.000506055	0.0346338	1.89402	9.19e-05	1.82283	0.188266	9.33003	0.1	9.17143	39.0714	1.05714	3.57143	0.0285714	0.542857	22.3714	1.05714	21.9857	2.04286
ISX-8	40	3.71357	44	3.80666	Fall 2014	22.6	12.9	0.389227	0.780597	3.96314	0.0829383	0.172044	0.000506055	0.0346338	1.89402	9.19e-05	1.82283	0.188266	9.33003	0.1	9.17143	39.0714	1.05714	3.57143	0.0285714	0.542857	22.3714	1.05714	21.9857	2.04286
ISX-8	28	3.3673	56	4.04305	Fall 2014	22.6	12.9	0.389227	0.780597	3.96314	0.0829383	0.172044	0.000506055	0.0346338	1.89402	9.19e-05	1.82283	0.188266	9.33003	0.1	9.17143	39.0714	1.05714	3.57143	0.0285714	0.542857	22.3714	1.05714	21.9857	2.04286
ISX-8	202	5.31321	76	4.34381	Fall 2014	22.6	12.9	0.389227	0.780597	3.96314	0.0829383	0.172044	0.000506055	0.0346338	1.89402	9.19e-05	1.82283	0.188266	9.33003	0.1	9.17143	39.0714	1.05714	3.57143	0.0285714	0.542857	22.3714	1.05714	21.9857	2.04286
ISX-8	31	3.46574	39	3.68888	Fall 2014	22.6	12.9	0.389227	0.780597	3.96314	0.0829383	0.172044	0.000506055	0.0346338	1.89402	9.19e-05	1.82283	0.188266	9.33003	0.1	9.17143	39.0714	1.05714	3.57143	0.0285714	0.542857	22.3714	1.05714	21.9857	2.04286
ISX-8	106	4.67283	37	3.63759	Fall 2014	22.6	12.9	0.389227	0.780597	3.96314	0.0829383	0.172044	0.000506055	0.0346338	1.89402	9.19e-05	1.82283	0.188266	9.33003	0.1	9.17143	39.0714	1.05714	3.57143	0.0285714	0.542857	22.3714	1.05714	21.9857	2.04286
ISX-8	10	2.3979	2	1.09861	Fall 2014	22.6	12.9	0.389227	0.780597	3.96314	0.0829383	0.172044	0.000506055	0.0346338	1.89402	9.19e-05	1.82283	0.188266	9.33003	0.1	9.17143	39.0714	1.05714	3.57143	0.0285714	0.542857	22.3714	1.05714	21.9857	2.04286
ISX-8	0	0	0	0	Fall 2014	22.6	12.9	0.389227	0.780597	3.96314	0.0829383	0.172044	0.000506055	0.0346338	1.89402	9.19e-05	1.82283	0.188266	9.33003	0.1	9.17143	39.0714	1.05714	3.57143	0.0285714	0.542857	22.3714	1.05714	21.9857	2.04286
ISX-8	3	1.38629	1	0.693147	Fall 2014	22.6	12.9	0.389227	0.780597	3.96314	0.0829383	0.172044	0.000506055	0.0346338	1.89402	9.19e-05	1.82283	0.188266	9.33003	0.1	9.17143	39.0714	1.05714	3.57143	0.0285714	0.542857	22.3714	1.05714	21.9857	2.04286
ISX-8	3	1.38629	3	1.38629	Fall 2014	22.6	12.9	0.389227	0.780597	3.96314	0.0829383	0.172044	0.000506055	0.0346338	1.89402	9.19e-05	1.82283	0.188266	9.33003	0.1	9.17143	39.0714	1.05714	3.57143	0.0285714	0.542857	22.3714	1.05714	21.9857	2.04286
ISX-8	5	1.79176	0	0	Fall 2014	22.6	12.9	0.389227	0.780597	3.96314	0.0829383	0.172044	0.000506055	0.0346338	1.89402	9.19e-05	1.82283	0.188266	9.33003	0.1	9.17143	39.0714	1.05714	3.57143	0.0285714	0.542857	22.3714	1.05714	21.9857	2.04286
ISX-8	2	1.09861	2	1.09861	Fall 2014	22.6	12.9	0.389227	0.780597	3.96314	0.0829383	0.172044	0.000506055	0.0346338	1.89402	9.19e-05	1.82283	0.188266	9.33003	0.1	9.17143	39.0714	1.05714	3.57143	0.0285714	0.542857	22.3714	1.05714	21.9857	2.04286
CU071026	133	4.89784	28	3.3673	Fall 2014	6.3	0	0.138527	0.162343	0.678902	0.00131781	3.11e-14	1.8e-15	0.0193937	1.24e-14	0	0.94278	5.34e-16	1.94331	-5.24e-14	9.7875	34.8625	-1.42e-14	-1.07e-13	-6.66e-15	0.7375	-6.39e-14	-1.42e-14	54.6	-7.49e-16
CU071026	67	4.21951	25	3.2581	Fall 2014	6.3	0	0.138527	0.162343	0.678902	0.00131781	3.11e-14	1.8e-15	0.0193937	1.24e-14	0	0.94278	5.34e-16	1.94331	-5.24e-14	9.7875	34.8625	-1.42e-14	-1.07e-13	-6.66e-15	0.7375	-6.39e-14	-1.42e-14	54.6	-7.49e-16
CU071026	66	4.20469	32	3.49651	Fall 2014	6.3	0	0.138527	0.162343	0.678902	0.00131781	3.11e-14	1.8e-15	0.0193937	1.24e-14	0	0.94278	5.34e-16	1.94331	-5.24e-14	9.7875	34.8625	-1.42e-14	-1.07e-13	-6.66e-15	0.7375	-6.39e-14	-1.42e-14	54.6	-7.49e-16
CU071026	120	4.79579	40	3.71357	Fall 2014	6.3	0	0.138527	0.162343	0.678902	0.00131781	3.11e-14	1.8e-15	0.0193937	1.24e-14	0	0.94278	5.34e-16	1.94331	-5.24e-14	9.7875	34.8625	-1.42e-14	-1.07e-13	-6.66e-15	0.7375	-6.39e-14	-1.42e-14	54.6	-7.49e-16
CU071026	12	2.56495	0	0	Fall 2014	6.3	0	0.138527	0.162343	0.678902	0.00131781	3.11e-14	1.8e-15	0.0193937	1.24e-14	0	0.94278	5.34e-16	1.94331	-5.24e-14	9.7875	34.8625	-1.42e-14	-1.07e-13	-6.66e-15	0.7375	-6.39e-14	-1.42e-14	54.6	-7.49e-16
CU071026	16	2.83321	193	5.26786	Fall 2014	6.3	0	0.138527	0.162343	0.678902	0.00131781	3.11e-14	1.8e-15	0.0193937	1.24e-14	0	0.94278	5.34e-16	1.94331	-5.24e-14	9.7875	34.8625	-1.42e-14	-1.07e-13	-6.66e-15	0.7375	-6.39e-14	-1.42e-14	54.6	-7.49e-16
CU071026	15	2.77259	0	0	Fall 2014	6.3	0	0.138527	0.162343	0.678902	0.00131781	3.11e-14	1.8e-15	0.0193937	1.24e-14	0	0.94278	5.34e-16	1.94331	-5.24e-14	9.7875	34.8625	-1.42e-14	-1.07e-13	-6.66e-15	0.7375	-6.39e-14	-1.42e-14	54.6	-7.49e-16
CU071026	23	3.17805	5	1.79176	Fall 2014	6.3	0	0.138527	0.162343	0.678902	0.00131781	3.11e-14	1.8e-15	0.0193937	1.24e-14	0	0.94278	5.34e-16	1.94331	-5.24e-14	9.7875	34.8625	-1.42e-14	-1.07e-13	-6.66e-15	0.7375	-6.39e-14	-1.42e-14	54.6	-7.49e-16
CU071026	5	1.79176	0	0	Fall 2014	6.3	0	0.138527	0.162343	0.678902	0.00131781	3.11e-14	1.8e-15	0.0193937	1.24e-14	0	0.94278	5.34e-16	1.94331	-5.24e-14	9.7875	34.8625	-1.42e-14	-1.07e-13	-6.66e-15	0.7375	-6.39e-14	-1.42e-14	54.6	-7.49e-16
CU071026	43	3.78419	13	2.63906	Fall 2014	6.3	0	0.138527	0.162343	0.678902	0.00131781	3.11e-14	1.8e-15	0.0193937	1.24e-14	0	0.94278	5.34e-16	1.94331	-5.24e-14	9.7875	34.8625	-1.42e-14	-1.07e-13	-6.66e-15	0.7375	-6.39e-14	-1.42e-14	54.6	-7.49e-16
CU071026	0	0	0	0	Fall 2014	6.3	0	0.138527	0.162343	0.678902	0.00131781	3.11e-14	1.8e-15	0.0193937	1.24e-14	0	0.94278	5.34e-16	1.94331	-5.24e-14	9.7875	34.8625	-1.42e-14	-1.07e-13	-6.66e-15	0.7375	-6.39e-14	-1.42e-14	54.6	-7.49e-16
CU071026	5	1.79176	1	0.693147	Fall 2014	6.3	0	0.138527	0.162343	0.678902	0.00131781	3.11e-14	1.8e-15	0.0193937	1.24e-14	0	0.94278	5.34e-16	1.94331	-5.24e-14	9.7875	34.8625	-1.42e-14	-1.07e-13	-6.66e-15	0.7375	-6.39e-14	-1.42e-14	54.6	-7.49e-16
FA2/AS	8	2.19722	13	2.63906	Fall 2014	3.5	0	0.0319235	0.0503122	0.144219	1.11e-15	3.11e-15	0.000189415	0.000790095	0.0417312	0.000105	0.0746058	0.0231178	0.36732	1.15e-14	12.0429	36.8714	-6.22e-15	2.13e-14	0.0428571	0.0714286	15.0143	-6.22e-15	26.5714	9.25714
FA2/AS	6	1.94591	15	2.77259	Fall 2014	3.5	0	0.0319235	0.0503122	0.144219	1.11e-15	3.11e-15	0.000189415	0.000790095	0.0417312	0.000105	0.0746058	0.0231178	0.36732	1.15e-14	12.0429	36.8714	-6.22e-15	2.13e-14	0.0428571	0.0714286	15.0143	-6.22e-15	26.5714	9.25714
FA2/AS	57	4.06044	19	2.99573	Fall 2014	3.5	0	0.0319235	0.0503122	0.144219	1.11e-15	3.11e-15	0.000189415	0.000790095	0.0417312	0.000105	0.0746058	0.0231178	0.36732	1.15e-14	12.0429	36.8714	-6.22e-15	2.13e-14	0.0428571	0.0714286	15.0143	-6.22e-15	26.5714	9.25714
FA2/AS	49	3.91202	34	3.55535	Fall 2014	3.5	0	0.0319235	0.0503122	0.144219	1.11e-15	3.11e-15	0.000189415	0.000790095	0.0417312	0.000105	0.0746058	0.0231178	0.36732	1.15e-14	12.0429	36.8714	-6.22e-15	2.13e-14	0.0428571	0.0714286	15.0143	-6.22e-15	26.5714	9.25714
FA2/AS	40	3.71357	44	3.80666	Fall 2014	3.5	0	0.0319235	0.0503122	0.144219	1.11e-15	3.11e-15	0.000189415	0.000790095	0.0417312	0.000105	0.0746058	0.0231178	0.36732	1.15e-14	12.0429	36.8714	-6.22e-15	2.13e-14	0.0428571	0.0714286	15.0143	-6.22e-15	26.5714	9.25714
FA2/AS	19	2.99573	69	4.2485	Fall 2014	3.5	0	0.0319235	0.0503122	0.144219	1.11e-15	3.11e-15	0.000189415	0.000790095	0.0417312	0.000105	0.0746058	0.0231178	0.36732	1.15e-14	12.0429	36.8714	-6.22e-15	2.13e-14	0.0428571	0.0714286	15.0143	-6.22e-15	26.5714	9.25714
FA2/AS	5	1.79176	4	1.60944	Fall 2014	3.5	0	0.0319235	0.0503122	0.144219	1.11e-15	3.11e-15	0.000189415	0.000790095	0.0417312	0.000105	0.0746058	0.0231178	0.36732	1.15e-14	12.0429	36.8714	-6.22e-15	2.13e-14	0.0428571	0.0714286	15.0143	-6.22e-15	26.5714	9.25714
FA2/AS	8	2.19722	2	1.09861	Fall 2014	3.5	0	0.0319235	0.0503122	0.144219	1.11e-15	3.11e-15	0.000189415	0.000790095	0.0417312	0.000105	0.0746058	0.0231178	0.36732	1.15e-14	12.0429	36.8714	-6.22e-15	2.13e-14	0.0428571	0.0714286	15.0143	-6.22e-15	26.5714	9.25714
FA2/AS	7	2.07944	8	2.19722	Fall 2014	3.5	0	0.0319235	0.0503122	0.144219	1.11e-15	3.11e-15	0.000189415	0.000790095	0.0417312	0.000105	0.0746058	0.0231178	0.36732	1.15e-14	12.0429	36.8714	-6.22e-15	2.13e-14	0.0428571	0.0714286	15.0143	-6.22e-15	26.5714	9.25714
FA2/AS	21	3.09104	22	3.13549	Fall 2014	3.5	0	0.0319235	0.0503122	0.144219	1.11e-15	3.11e-15	0.000189415	0.000790095	0.0417312	0.000105	0.0746058	0.0231178	0.36732	1.15e-14	12.0429	36.8714	-6.22e-15	2.13e-14	0.0428571	0.0714286	15.0143	-6.22e-15	26.5714	9.25714
FA2/AS	1	0.693147	5	1.79176	Fall 2014	3.5	0	0.0319235	0.0503122	0.144219	1.11e-15	3.11e-15	0.000189415	0.000790095	0.0417312	0.000105	0.0746058	0.0231178	0.36732	1.15e-14	12.0429	36.8714	-6.22e-15	2.13e-14	0.0428571	0.0714286	15.0143	-6.22e-15	26.5714	9.25714
FA2/AS	10	2.3979	1	0.693147	Fall 2014	3.5	0	0.0319235	0.0503122	0.144219	1.11e-15	3.11e-15	0.000189415	0.000790095	0.0417312	0.000105	0.0746058	0.0231178	0.36732	1.15e-14	12.0429	36.8714	-6.22e-15	2.13e-14	0.0428571	0.0714286	15.0143	-6.22e-15	26.5714	9.25714
FA8/AS	33	3.52636	30	3.43399	Fall 2014	2.5	0	0.0393245	0.0230572	0.0377747	3e-15	3.83e-05	6.11e-16	0.00117485	0.000235971	0	0.122226	1.67e-16	0.22458	10.2	8.3	11.575	-1.82e-14	-1.17e-13	-1.42e-14	0.25	-7.11e-14	-1.82e-14	69.65	1.55e-15
FA8/AS	55	4.02535	40	3.71357	Fall 2014	2.5	0	0.0393245	0.0230572	0.0377747	3e-15	3.83e-05	6.11e-16	0.00117485	0.000235971	0	0.122226	1.67e-16	0.22458	10.2	8.3	11.575	-1.82e-14	-1.17e-13	-1.42e-14	0.25	-7.11e-14	-1.82e-14	69.65	1.55e-15
FA8/AS	124	4.82831	59	4.09434	Fall 2014	2.5	0	0.0393245	0.0230572	0.0377747	3e-15	3.83e-05	6.11e-16	0.00117485	0.000235971	0	0.122226	1.67e-16	0.22458	10.2	8.3	11.575	-1.82e-14	-1.17e-13	-1.42e-14	0.25	-7.11e-14	-1.82e-14	69.65	1.55e-15
FA8/AS	42	3.7612	74	4.31749	Fall 2014	2.5	0	0.0393245	0.0230572	0.0377747	3e-15	3.83e-05	6.11e-16	0.00117485	0.000235971	0	0.122226	1.67e-16	0.22458	10.2	8.3	11.575	-1.82e-14	-1.17e-13	-1.42e-14	0.25	-7.11e-14	-1.82e-14	69.65	1.55e-15
FA8/AS	27	3.3322	32	3.49651	Fall 2014	2.5	0	0.0393245	0.0230572	0.0377747	3e-15	3.83e-05	6.11e-16	0.00117485	0.000235971	0	0.122226	1.67e-16	0.22458	10.2	8.3	11.575	-1.82e-14	-1.17e-13	-1.42e-14	0.25	-7.11e-14	-1.82e-14	69.65	1.55e-15
FA8/AS	153	5.03695	152	5.03044	Fall 2014	2.5	0	0.0393245	0.0230572	0.0377747	3e-15	3.83e-05	6.11e-16	0.00117485	0.000235971	0	0.122226	1.67e-16	0.22458	10.2	8.3	11.575	-1.82e-14	-1.17e-13	-1.42e-14	0.25	-7.11e-14	-1.82e-14	69.65	1.55e-15
FA8/AS	6	1.94591	2	1.09861	Fall 2014	2.5	0	0.0393245	0.0230572	0.0377747	3e-15	3.83e-05	6.11e-16	0.00117485	0.000235971	0	0.122226	1.67e-16	0.22458	10.2	8.3	11.575	-1.82e-14	-1.17e-13	-1.42e-14	0.25	-7.11e-14	-1.82e-14	69.65	1.55e-15
FA8/AS	12	2.56495	19	2.99573	Fall 2014	2.5	0	0.0393245	0.0230572	0.0377747	3e-15	3.83e-05	6.11e-16	0.00117485	0.000235971	0	0.122226	1.67e-16	0.22458	10.2	8.3	11.575	-1.82e-14	-1.17e-13	-1.42e-14	0.25	-7.11e-14	-1.82e-14	69.65	1.55e-15
FA8/AS	24	3.21888	9	2.30259	Fall 2014	2.5	0	0.0393245	0.0230572	0.0377747	3e-15	3.83e-05	6.11e-16	0.00117485	0.000235971	0	0.122226	1.67e-16	0.22458	10.2	8.3	11.575	-1.82e-14	-1.17e-13	-1.42e-14	0.25	-7.11e-14	-1.82e-14	69.65	1.55e-15
FA8/AS	268	5.59471	25	3.2581	Fall 2014	2.5	0	0.0393245	0.0230572	0.0377747	3e-15	3.83e-05	6.11e-16	0.00117485	0.000235971	0	0.122226	1.67e-16	0.22458	10.2	8.3	11.575	-1.82e-14	-1.17e-13	-1.42e-14	0.25	-7.11e-14	-1.82e-14	69.65	1.55e-15
FA8/AS	2	1.09861	0	0	Fall 2014	2.5	0	0.0393245	0.0230572	0.0377747	3e-15	3.83e-05	6.11e-16	0.00117485	0.000235971	0	0.122226	1.67e-16	0.22458	10.2	8.3	11.575	-1.82e-14	-1.17e-13	-1.42e-14	0.25	-7.11e-14	-1.82e-14	69.65	1.55e-15
FA8/AS	14	2.70805	23	3.17805	Fall 2014	2.5	0	0.0393245	0.0230572	0.0377747	3e-15	3.83e-05	6.11e-16	0.00117485	0.000235971	0	0.122226	1.67e-16	0.22458	10.2	8.3	11.575	-1.82e-14	-1.17e-13	-1.42e-14	0.25	-7.11e-14	-1.82e-14	69.65	1.55e-15
ASX-1	28	3.3673	31	3.46574	Fall 2014	6.9	0	2e-14	0.174499	0.385449	4.22e-15	1.2e-14	1.47e-15	0.00513033	6.44e-15	0	0.459171	3.89e-16	1.02425	7.11e-15	12.1286	25.3	6.22e-15	4.97e-14	0	0.542857	1.24e-14	6.22e-15	62.0286	2.11e-15
ASX-1	94	4.55388	12	2.56495	Fall 2014	6.9	0	2e-14	0.174499	0.385449	4.22e-15	1.2e-14	1.47e-15	0.00513033	6.44e-15	0	0.459171	3.89e-16	1.02425	7.11e-15	12.1286	25.3	6.22e-15	4.97e-14	0	0.542857	1.24e-14	6.22e-15	62.0286	2.11e-15
ASX-1	122	4.81218	16	2.83321	Fall 2014	6.9	0	2e-14	0.174499	0.385449	4.22e-15	1.2e-14	1.47e-15	0.00513033	6.44e-15	0	0.459171	3.89e-16	1.02425	7.11e-15	12.1286	25.3	6.22e-15	4.97e-14	0	0.542857	1.24e-14	6.22e-15	62.0286	2.11e-15
ASX-1	126	4.84419	18	2.94444	Fall 2014	6.9	0	2e-14	0.174499	0.385449	4.22e-15	1.2e-14	1.47e-15	0.00513033	6.44e-15	0	0.459171	3.89e-16	1.02425	7.11e-15	12.1286	25.3	6.22e-15	4.97e-14	0	0.542857	1.24e-14	6.22e-15	62.0286	2.11e-15
ASX-1	53	3.98898	12	2.56495	Fall 2014	6.9	0	2e-14	0.174499	0.385449	4.22e-15	1.2e-14	1.47e-15	0.00513033	6.44e-15	0	0.459171	3.89e-16	1.02425	7.11e-15	12.1286	25.3	6.22e-15	4.97e-14	0	0.542857	1.24e-14	6.22e-15	62.0286	2.11e-15
ASX-1	11	2.48491	7	2.07944	Fall 2014	6.9	0	2e-14	0.174499	0.385449	4.22e-15	1.2e-14	1.47e-15	0.00513033	6.44e-15	0	0.459171	3.89e-16	1.02425	7.11e-15	12.1286	25.3	6.22e-15	4.97e-14	0	0.542857	1.24e-14	6.22e-15	62.0286	2.11e-15
ASX-1	5	1.79176	20	3.04452	Fall 2014	6.9	0	2e-14	0.174499	0.385449	4.22e-15	1.2e-14	1.47e-15	0.00513033	6.44e-15	0	0.459171	3.89e-16	1.02425	7.11e-15	12.1286	25.3	6.22e-15	4.97e-14	0	0.542857	1.24e-14	6.22e-15	62.0286	2.11e-15
ASX-1	3	1.38629	0	0	Fall 2014	6.9	0	2e-14	0.174499	0.385449	4.22e-15	1.2e-14	1.47e-15	0.00513033	6.44e-15	0	0.459171	3.89e-16	1.02425	7.11e-15	12.1286	25.3	6.22e-15	4.97e-14	0	0.542857	1.24e-14	6.22e-15	62.0286	2.11e-15
ASX-1	0	0	0	0	Fall 2014	6.9	0	2e-14	0.174499	0.385449	4.22e-15	1.2e-14	1.47e-15	0.00513033	6.44e-15	0	0.459171	3.89e-16	1.02425	7.11e-15	12.1286	25.3	6.22e-15	4.97e-14	0	0.542857	1.24e-14	6.22e-15	62.0286	2.11e-15
ASX-1	0	0	0	0	Fall 2014	6.9	0	2e-14	0.174499	0.385449	4.22e-15	1.2e-14	1.47e-15	0.00513033	6.44e-15	0	0.459171	3.89e-16	1.02425	7.11e-15	12.1286	25.3	6.22e-15	4.97e-14	0	0.542857	1.24e-14	6.22e-15	62.0286	2.11e-15
ASX-1	0	0	0	0	Fall 2014	6.9	0	2e-14	0.174499	0.385449	4.22e-15	1.2e-14	1.47e-15	0.00513033	6.44e-15	0	0.459171	3.89e-16	1.02425	7.11e-15	12.1286	25.3	6.22e-15	4.97e-14	0	0.542857	1.24e-14	6.22e-15	62.0286	2.11e-15
ASX-1	3	1.38629	0	0	Fall 2014	6.9	0	2e-14	0.174499	0.385449	4.22e-15	1.2e-14	1.47e-15	0.00513033	6.44e-15	0	0.459171	3.89e-16	1.02425	7.11e-15	12.1286	25.3	6.22e-15	4.97e-14	0	0.542857	1.24e-14	6.22e-15	62.0286	2.11e-15
ASX-2	15	2.77259	34	3.55535	Fall 2014	4.5	0	0.0237052	0.123344	0.302337	5.66e-15	1.64e-14	6.66e-16	0.00748817	7.11e-15	0	0.457179	4.72e-16	0.914053	1.51e-14	11.8857	25.4714	1.33e-14	3.91e-14	8.44e-15	0.5	1.78e-14	1.33e-14	62.1714	1.53e-15
ASX-2	129	4.86753	10	2.3979	Fall 2014	4.5	0	0.0237052	0.123344	0.302337	5.66e-15	1.64e-14	6.66e-16	0.00748817	7.11e-15	0	0.457179	4.72e-16	0.914053	1.51e-14	11.8857	25.4714	1.33e-14	3.91e-14	8.44e-15	0.5	1.78e-14	1.33e-14	62.1714	1.53e-15
ASX-2	63	4.15888	59	4.09434	Fall 2014	4.5	0	0.0237052	0.123344	0.302337	5.66e-15	1.64e-14	6.66e-16	0.00748817	7.11e-15	0	0.457179	4.72e-16	0.914053	1.51e-14	11.8857	25.4714	1.33e-14	3.91e-14	8.44e-15	0.5	1.78e-14	1.33e-14	62.1714	1.53e-15
ASX-2	116	4.76217	20	3.04452	Fall 2014	4.5	0	0.0237052	0.123344	0.302337	5.66e-15	1.64e-14	6.66e-16	0.00748817	7.11e-15	0	0.457179	4.72e-16	0.914053	1.51e-14	11.8857	25.4714	1.33e-14	3.91e-14	8.44e-15	0.5	1.78e-14	1.33e-14	62.1714	1.53e-15
ASX-2	19	2.99573	13	2.63906	Fall 2014	4.5	0	0.0237052	0.123344	0.302337	5.66e-15	1.64e-14	6.66e-16	0.00748817	7.11e-15	0	0.457179	4.72e-16	0.914053	1.51e-14	11.8857	25.4714	1.33e-14	3.91e-14	8.44e-15	0.5	1.78e-14	1.33e-14	62.1714	1.53e-15
ASX-2	17	2.89037	88	4.48864	Fall 2014	4.5	0	0.0237052	0.123344	0.302337	5.66e-15	1.64e-14	6.66e-16	0.00748817	7.11e-15	0	0.457179	4.72e-16	0.914053	1.51e-14	11.8857	25.4714	1.33e-14	3.91e-14	8.44e-15	0.5	1.78e-14	1.33e-14	62.1714	1.53e-15
ASX-2	2	1.09861	1	0.693147	Fall 2014	4.5	0	0.0237052	0.123344	0.302337	5.66e-15	1.64e-14	6.66e-16	0.00748817	7.11e-15	0	0.457179	4.72e-16	0.914053	1.51e-14	11.8857	25.4714	1.33e-14	3.91e-14	8.44e-15	0.5	1.78e-14	1.33e-14	62.1714	1.53e-15
ASX-2	0	0	0	0	Fall 2014	4.5	0	0.0237052	0.123344	0.302337	5.66e-15	1.64e-14	6.66e-16	0.00748817	7.11e-15	0	0.457179	4.72e-16	0.914053	1.51e-14	11.8857	25.4714	1.33e-14	3.91e-14	8.44e-15	0.5	1.78e-14	1.33e-14	62.1714	1.53e-15
ASX-2	1	0.693147	4	1.60944	Fall 2014	4.5	0	0.0237052	0.123344	0.302337	5.66e-15	1.64e-14	6.66e-16	0.00748817	7.11e-15	0	0.457179	4.72e-16	0.914053	1.51e-14	11.8857	25.4714	1.33e-14	3.91e-14	8.44e-15	0.5	1.78e-14	1.33e-14	62.1714	1.53e-15
ASX-2	11	2.48491	17	2.89037	Fall 2014	4.5	0	0.0237052	0.123344	0.302337	5.66e-15	1.64e-14	6.66e-16	0.00748817	7.11e-15	0	0.457179	4.72e-16	0.914053	1.51e-14	11.8857	25.4714	1.33e-14	3.91e-14	8.44e-15	0.5	1.78e-14	1.33e-14	62.1714	1.53e-15
ASX-2	15	2.77259	7	2.07944	Fall 2014	4.5	0	0.0237052	0.123344	0.302337	5.66e-15	1.64e-14	6.66e-16	0.00748817	7.11e-15	0	0.457179	4.72e-16	0.914053	1.51e-14	11.8857	25.4714	1.33e-14	3.91e-14	8.44e-15	0.5	1.78e-14	1.33e-14	62.1714	1.53e-15
ASX-2	9	2.30259	0	0	Fall 2014	4.5	0	0.0237052	0.123344	0.302337	5.66e-15	1.64e-14	6.66e-16	0.00748817	7.11e-15	0	0.457179	4.72e-16	0.914053	1.51e-14	11.8857	25.4714	1.33e-14	3.91e-14	8.44e-15	0.5	1.78e-14	1.33e-14	62.1714	1.53e-15
ASX-3	16	2.83321	63	4.15888	Fall 2014	2.2	0	0.0576404	0.0506767	0.093156	4e-15	1.64e-14	7.77e-16	0.00351668	4.66e-15	0	0.265067	2.84e-16	0.470057	1.6e-14	8.22857	22.7714	7.11e-15	2.49e-14	4e-15	0.2	5.33e-15	7.11e-15	68.8	2.33e-15
ASX-3	45	3.82864	35	3.58352	Fall 2014	2.2	0	0.0576404	0.0506767	0.093156	4e-15	1.64e-14	7.77e-16	0.00351668	4.66e-15	0	0.265067	2.84e-16	0.470057	1.6e-14	8.22857	22.7714	7.11e-15	2.49e-14	4e-15	0.2	5.33e-15	7.11e-15	68.8	2.33e-15
ASX-3	33	3.52636	17	2.89037	Fall 2014	2.2	0	0.0576404	0.0506767	0.093156	4e-15	1.64e-14	7.77e-16	0.00351668	4.66e-15	0	0.265067	2.84e-16	0.470057	1.6e-14	8.22857	22.7714	7.11e-15	2.49e-14	4e-15	0.2	5.33e-15	7.11e-15	68.8	2.33e-15
ASX-3	158	5.0689	69	4.2485	Fall 2014	2.2	0	0.0576404	0.0506767	0.093156	4e-15	1.64e-14	7.77e-16	0.00351668	4.66e-15	0	0.265067	2.84e-16	0.470057	1.6e-14	8.22857	22.7714	7.11e-15	2.49e-14	4e-15	0.2	5.33e-15	7.11e-15	68.8	2.33e-15
ASX-3	13	2.63906	12	2.56495	Fall 2014	2.2	0	0.0576404	0.0506767	0.093156	4e-15	1.64e-14	7.77e-16	0.00351668	4.66e-15	0	0.265067	2.84e-16	0.470057	1.6e-14	8.22857	22.7714	7.11e-15	2.49e-14	4e-15	0.2	5.33e-15	7.11e-15	68.8	2.33e-15
ASX-3	0	0	56	4.04305	Fall 2014	2.2	0	0.0576404	0.0506767	0.093156	4e-15	1.64e-14	7.77e-16	0.00351668	4.66e-15	0	0.265067	2.84e-16	0.470057	1.6e-14	8.22857	22.7714	7.11e-15	2.49e-14	4e-15	0.2	5.33e-15	7.11e-15	68.8	2.33e-15
ASX-3	2	1.09861	14	2.70805	Fall 2014	2.2	0	0.0576404	0.0506767	0.093156	4e-15	1.64e-14	7.77e-16	0.00351668	4.66e-15	0	0.265067	2.84e-16	0.470057	1.6e-14	8.22857	22.7714	7.11e-15	2.49e-14	4e-15	0.2	5.33e-15	7.11e-15	68.8	2.33e-15
ASX-3	5	1.79176	0	0	Fall 2014	2.2	0	0.0576404	0.0506767	0.093156	4e-15	1.64e-14	7.77e-16	0.00351668	4.66e-15	0	0.265067	2.84e-16	0.470057	1.6e-14	8.22857	22.7714	7.11e-15	2.49e-14	4e-15	0.2	5.33e-15	7.11e-15	68.8	2.33e-15
ASX-3	9	2.30259	8	2.19722	Fall 2014	2.2	0	0.0576404	0.0506767	0.093156	4e-15	1.64e-14	7.77e-16	0.00351668	4.66e-15	0	0.265067	2.84e-16	0.470057	1.6e-14	8.22857	22.7714	7.11e-15	2.49e-14	4e-15	0.2	5.33e-15	7.11e-15	68.8	2.33e-15
ASX-3	38	3.66356	42	3.7612	Fall 2014	2.2	0	0.0576404	0.0506767	0.093156	4e-15	1.64e-14	7.77e-16	0.00351668	4.66e-15	0	0.265067	2.84e-16	0.470057	1.6e-14	8.22857	22.7714	7.11e-15	2.49e-14	4e-15	0.2	5.33e-15	7.11e-15	68.8	2.33e-15
ASX-3	14	2.70805	16	2.83321	Fall 2014	2.2	0	0.0576404	0.0506767	0.093156	4e-15	1.64e-14	7.77e-16	0.00351668	4.66e-15	0	0.265067	2.84e-16	0.470057	1.6e-14	8.22857	22.7714	7.11e-15	2.49e-14	4e-15	0.2	5.33e-15	7.11e-15	68.8	2.33e-15
ASX-3	13	2.63906	0	0	Fall 2014	2.2	0	0.0576404	0.0506767	0.093156	4e-15	1.64e-14	7.77e-16	0.00351668	4.66e-15	0	0.265067	2.84e-16	0.470057	1.6e-14	8.22857	22.7714	7.11e-15	2.49e-14	4e-15	0.2	5.33e-15	7.11e-15	68.8	2.33e-15
AL10/SW/AS	42	3.7612	19	2.99573	Fall 2014	4.3	0	0.111306	0.142202	0.583281	0.000516847	6.04e-05	4.44e-16	0.0188563	5.11e-15	0	0.877299	1.73e-16	1.73352	0.12	8.24	37.42	9.77e-15	3.91e-14	4.44e-15	1.14	1.24e-14	9.77e-15	53.08	2.28e-15
AL10/SW/AS	92	4.5326	18	2.94444	Fall 2014	4.3	0	0.111306	0.142202	0.583281	0.000516847	6.04e-05	4.44e-16	0.0188563	5.11e-15	0	0.877299	1.73e-16	1.73352	0.12	8.24	37.42	9.77e-15	3.91e-14	4.44e-15	1.14	1.24e-14	9.77e-15	53.08	2.28e-15
AL10/SW/AS	77	4.35671	44	3.80666	Fall 2014	4.3	0	0.111306	0.142202	0.583281	0.000516847	6.04e-05	4.44e-16	0.0188563	5.11e-15	0	0.877299	1.73e-16	1.73352	0.12	8.24	37.42	9.77e-15	3.91e-14	4.44e-15	1.14	1.24e-14	9.77e-15	53.08	2.28e-15
AL10/SW/AS	159	5.07517	33	3.52636	Fall 2014	4.3	0	0.111306	0.142202	0.583281	0.000516847	6.04e-05	4.44e-16	0.0188563	5.11e-15	0	0.877299	1.73e-16	1.73352	0.12	8.24	37.42	9.77e-15	3.91e-14	4.44e-15	1.14	1.24e-14	9.77e-15	53.08	2.28e-15
AL10/SW/AS	55	4.02535	17	2.89037	Fall 2014	4.3	0	0.111306	0.142202	0.583281	0.000516847	6.04e-05	4.44e-16	0.0188563	5.11e-15	0	0.877299	1.73e-16	1.73352	0.12	8.24	37.42	9.77e-15	3.91e-14	4.44e-15	1.14	1.24e-14	9.77e-15	53.08	2.28e-15
AL10/SW/AS	96	4.57471	94	4.55388	Fall 2014	4.3	0	0.111306	0.142202	0.583281	0.000516847	6.04e-05	4.44e-16	0.0188563	5.11e-15	0	0.877299	1.73e-16	1.73352	0.12	8.24	37.42	9.77e-15	3.91e-14	4.44e-15	1.14	1.24e-14	9.77e-15	53.08	2.28e-15
AL10/SW/AS	6	1.94591	0	0	Fall 2014	4.3	0	0.111306	0.142202	0.583281	0.000516847	6.04e-05	4.44e-16	0.0188563	5.11e-15	0	0.877299	1.73e-16	1.73352	0.12	8.24	37.42	9.77e-15	3.91e-14	4.44e-15	1.14	1.24e-14	9.77e-15	53.08	2.28e-15
AL10/SW/AS	3	1.38629	8	2.19722	Fall 2014	4.3	0	0.111306	0.142202	0.583281	0.000516847	6.04e-05	4.44e-16	0.0188563	5.11e-15	0	0.877299	1.73e-16	1.73352	0.12	8.24	37.42	9.77e-15	3.91e-14	4.44e-15	1.14	1.24e-14	9.77e-15	53.08	2.28e-15
AL10/SW/AS	31	3.46574	21	3.09104	Fall 2014	4.3	0	0.111306	0.142202	0.583281	0.000516847	6.04e-05	4.44e-16	0.0188563	5.11e-15	0	0.877299	1.73e-16	1.73352	0.12	8.24	37.42	9.77e-15	3.91e-14	4.44e-15	1.14	1.24e-14	9.77e-15	53.08	2.28e-15
AL10/SW/AS	118	4.77912	35	3.58352	Fall 2014	4.3	0	0.111306	0.142202	0.583281	0.000516847	6.04e-05	4.44e-16	0.0188563	5.11e-15	0	0.877299	1.73e-16	1.73352	0.12	8.24	37.42	9.77e-15	3.91e-14	4.44e-15	1.14	1.24e-14	9.77e-15	53.08	2.28e-15
AL10/SW/AS	8	2.19722	0	0	Fall 2014	4.3	0	0.111306	0.142202	0.583281	0.000516847	6.04e-05	4.44e-16	0.0188563	5.11e-15	0	0.877299	1.73e-16	1.73352	0.12	8.24	37.42	9.77e-15	3.91e-14	4.44e-15	1.14	1.24e-14	9.77e-15	53.08	2.28e-15
AL10/SW/AS	16	2.83321	3	1.38629	Fall 2014	4.3	0	0.111306	0.142202	0.583281	0.000516847	6.04e-05	4.44e-16	0.0188563	5.11e-15	0	0.877299	1.73e-16	1.73352	0.12	8.24	37.42	9.77e-15	3.91e-14	4.44e-15	1.14	1.24e-14	9.77e-15	53.08	2.28e-15
AL10b/SW/AS	34	3.55535	45	3.82864	Fall 2014	5.2	0	0.129475	0.0875322	0.36399	3.77e-15	1.73e-14	1.3e-15	0.0087617	9.33e-15	0	0.703065	2.91e-16	1.29282	-5.33e-15	6.51111	26.5444	-8.88e-16	-1.42e-14	-1.33e-15	0.688889	-1.6e-14	-8.88e-16	66.2444	2.08e-15
AL10b/SW/AS	42	3.7612	15	2.77259	Fall 2014	5.2	0	0.129475	0.0875322	0.36399	3.77e-15	1.73e-14	1.3e-15	0.0087617	9.33e-15	0	0.703065	2.91e-16	1.29282	-5.33e-15	6.51111	26.5444	-8.88e-16	-1.42e-14	-1.33e-15	0.688889	-1.6e-14	-8.88e-16	66.2444	2.08e-15
AL10b/SW/AS	167	5.12396	3	1.38629	Fall 2014	5.2	0	0.129475	0.0875322	0.36399	3.77e-15	1.73e-14	1.3e-15	0.0087617	9.33e-15	0	0.703065	2.91e-16	1.29282	-5.33e-15	6.51111	26.5444	-8.88e-16	-1.42e-14	-1.33e-15	0.688889	-1.6e-14	-8.88e-16	66.2444	2.08e-15
AL10b/SW/AS	1	0.693147	9	2.30259	Fall 2014	5.2	0	0.129475	0.0875322	0.36399	3.77e-15	1.73e-14	1.3e-15	0.0087617	9.33e-15	0	0.703065	2.91e-16	1.29282	-5.33e-15	6.51111	26.5444	-8.88e-16	-1.42e-14	-1.33e-15	0.688889	-1.6e-14	-8.88e-16	66.2444	2.08e-15
AL10b/SW/AS	15	2.77259	7	2.07944	Fall 2014	5.2	0	0.129475	0.0875322	0.36399	3.77e-15	1.73e-14	1.3e-15	0.0087617	9.33e-15	0	0.703065	2.91e-16	1.29282	-5.33e-15	6.51111	26.5444	-8.88e-16	-1.42e-14	-1.33e-15	0.688889	-1.6e-14	-8.88e-16	66.2444	2.08e-15
AL10b/SW/AS	35	3.58352	18	2.94444	Fall 2014	5.2	0	0.129475	0.0875322	0.36399	3.77e-15	1.73e-14	1.3e-15	0.0087617	9.33e-15	0	0.703065	2.91e-16	1.29282	-5.33e-15	6.51111	26.5444	-8.88e-16	-1.42e-14	-1.33e-15	0.688889	-1.6e-14	-8.88e-16	66.2444	2.08e-15
AL10b/SW/AS	0	0	0	0	Fall 2014	5.2	0	0.129475	0.0875322	0.36399	3.77e-15	1.73e-14	1.3e-15	0.0087617	9.33e-15	0	0.703065	2.91e-16	1.29282	-5.33e-15	6.51111	26.5444	-8.88e-16	-1.42e-14	-1.33e-15	0.688889	-1.6e-14	-8.88e-16	66.2444	2.08e-15
AL10b/SW/AS	0	0	0	0	Fall 2014	5.2	0	0.129475	0.0875322	0.36399	3.77e-15	1.73e-14	1.3e-15	0.0087617	9.33e-15	0	0.703065	2.91e-16	1.29282	-5.33e-15	6.51111	26.5444	-8.88e-16	-1.42e-14	-1.33e-15	0.688889	-1.6e-14	-8.88e-16	66.2444	2.08e-15
AL10b/SW/AS	22	3.13549	7	2.07944	Fall 2014	5.2	0	0.129475	0.0875322	0.36399	3.77e-15	1.73e-14	1.3e-15	0.0087617	9.33e-15	0	0.703065	2.91e-16	1.29282	-5.33e-15	6.51111	26.5444	-8.88e-16	-1.42e-14	-1.33e-15	0.688889	-1.6e-14	-8.88e-16	66.2444	2.08e-15
AL10b/SW/AS	30	3.43399	6	1.94591	Fall 2014	5.2	0	0.129475	0.0875322	0.36399	3.77e-15	1.73e-14	1.3e-15	0.0087617	9.33e-15	0	0.703065	2.91e-16	1.29282	-5.33e-15	6.51111	26.5444	-8.88e-16	-1.42e-14	-1.33e-15	0.688889	-1.6e-14	-8.88e-16	66.2444	2.08e-15
AL10b/SW/AS	45	3.82864	3	1.38629	Fall 2014	5.2	0	0.129475	0.0875322	0.36399	3.77e-15	1.73e-14	1.3e-15	0.0087617	9.33e-15	0	0.703065	2.91e-16	1.29282	-5.33e-15	6.51111	26.5444	-8.88e-16	-1.42e-14	-1.33e-15	0.688889	-1.6e-14	-8.88e-16	66.2444	2.08e-15
AL10b/SW/AS	0	0	5	1.79176	Fall 2014	5.2	0	0.129475	0.0875322	0.36399	3.77e-15	1.73e-14	1.3e-15	0.0087617	9.33e-15	0	0.703065	2.91e-16	1.29282	-5.33e-15	6.51111	26.5444	-8.88e-16	-1.42e-14	-1.33e-15	0.688889	-1.6e-14	-8.88e-16	66.2444	2.08e-15
AL6/SW/AS	25	3.2581	20	3.04452	Fall 2014	11.2	0	0.117322	0.844062	2.41106	0.00659561	5.82e-05	4.44e-16	0.0812758	0.00325668	0	3.17383	7.66e-05	6.64387	0.0714286	16.1286	31.0143	0.0285714	1.07e-14	8.88e-16	1.27143	0.0142857	0.0285714	51.3286	1.97e-15
AL6/SW/AS	13	2.63906	8	2.19722	Fall 2014	11.2	0	0.117322	0.844062	2.41106	0.00659561	5.82e-05	4.44e-16	0.0812758	0.00325668	0	3.17383	7.66e-05	6.64387	0.0714286	16.1286	31.0143	0.0285714	1.07e-14	8.88e-16	1.27143	0.0142857	0.0285714	51.3286	1.97e-15
AL6/SW/AS	19	2.99573	17	2.89037	Fall 2014	11.2	0	0.117322	0.844062	2.41106	0.00659561	5.82e-05	4.44e-16	0.0812758	0.00325668	0	3.17383	7.66e-05	6.64387	0.0714286	16.1286	31.0143	0.0285714	1.07e-14	8.88e-16	1.27143	0.0142857	0.0285714	51.3286	1.97e-15
AL6/SW/AS	47	3.8712	30	3.43399	Fall 2014	11.2	0	0.117322	0.844062	2.41106	0.00659561	5.82e-05	4.44e-16	0.0812758	0.00325668	0	3.17383	7.66e-05	6.64387	0.0714286	16.1286	31.0143	0.0285714	1.07e-14	8.88e-16	1.27143	0.0142857	0.0285714	51.3286	1.97e-15
AL6/SW/AS	11	2.48491	18	2.94444	Fall 2014	11.2	0	0.117322	0.844062	2.41106	0.00659561	5.82e-05	4.44e-16	0.0812758	0.00325668	0	3.17383	7.66e-05	6.64387	0.0714286	16.1286	31.0143	0.0285714	1.07e-14	8.88e-16	1.27143	0.0142857	0.0285714	51.3286	1.97e-15
AL6/SW/AS	0	0	14	2.70805	Fall 2014	11.2	0	0.117322	0.844062	2.41106	0.00659561	5.82e-05	4.44e-16	0.0812758	0.00325668	0	3.17383	7.66e-05	6.64387	0.0714286	16.1286	31.0143	0.0285714	1.07e-14	8.88e-16	1.27143	0.0142857	0.0285714	51.3286	1.97e-15
AL6/SW/AS	0	0	0	0	Fall 2014	11.2	0	0.117322	0.844062	2.41106	0.00659561	5.82e-05	4.44e-16	0.0812758	0.00325668	0	3.17383	7.66e-05	6.64387	0.0714286	16.1286	31.0143	0.0285714	1.07e-14	8.88e-16	1.27143	0.0142857	0.0285714	51.3286	1.97e-15
AL6/SW/AS	0	0	0	0	Fall 2014	11.2	0	0.117322	0.844062	2.41106	0.00659561	5.82e-05	4.44e-16	0.0812758	0.00325668	0	3.17383	7.66e-05	6.64387	0.0714286	16.1286	31.0143	0.0285714	1.07e-14	8.88e-16	1.27143	0.0142857	0.0285714	51.3286	1.97e-15
AL6/SW/AS	0	0	0	0	Fall 2014	11.2	0	0.117322	0.844062	2.41106	0.00659561	5.82e-05	4.44e-16	0.0812758	0.00325668	0	3.17383	7.66e-05	6.64387	0.0714286	16.1286	31.0143	0.0285714	1.07e-14	8.88e-16	1.27143	0.0142857	0.0285714	51.3286	1.97e-15
AL6/SW/AS	3	1.38629	1	0.693147	Fall 2014	11.2	0	0.117322	0.844062	2.41106	0.00659561	5.82e-05	4.44e-16	0.0812758	0.00325668	0	3.17383	7.66e-05	6.64387	0.0714286	16.1286	31.0143	0.0285714	1.07e-14	8.88e-16	1.27143	0.0142857	0.0285714	51.3286	1.97e-15
AL6/SW/AS	0	0	0	0	Fall 2014	11.2	0	0.117322	0.844062	2.41106	0.00659561	5.82e-05	4.44e-16	0.0812758	0.00325668	0	3.17383	7.66e-05	6.64387	0.0714286	16.1286	31.0143	0.0285714	1.07e-14	8.88e-16	1.27143	0.0142857	0.0285714	51.3286	1.97e-15
AL6/SW/AS	0	0	0	0	Fall 2014	11.2	0	0.117322	0.844062	2.41106	0.00659561	5.82e-05	4.44e-16	0.0812758	0.00325668	0	3.17383	7.66e-05	6.64387	0.0714286	16.1286	31.0143	0.0285714	1.07e-14	8.88e-16	1.27143	0.0142857	0.0285714	51.3286	1.97e-15
FA7/AS	67	4.21951	40	3.71357	Fall 2014	6.5	0	0.0479892	0.156644	0.672343	0.00222447	5.39e-05	3.33e-16	0.141653	0.000447382	0	0.857042	1.04e-16	1.88644	2.66e-15	9.21111	28.4667	4.44e-15	0.0222222	4.44e-16	7.9	-3.55e-15	4.44e-15	54.3889	1.97e-15
FA7/AS	10	2.3979	39	3.68888	Fall 2014	6.5	0	0.0479892	0.156644	0.672343	0.00222447	5.39e-05	3.33e-16	0.141653	0.000447382	0	0.857042	1.04e-16	1.88644	2.66e-15	9.21111	28.4667	4.44e-15	0.0222222	4.44e-16	7.9	-3.55e-15	4.44e-15	54.3889	1.97e-15
FA7/AS	68	4.23411	71	4.27667	Fall 2014	6.5	0	0.0479892	0.156644	0.672343	0.00222447	5.39e-05	3.33e-16	0.141653	0.000447382	0	0.857042	1.04e-16	1.88644	2.66e-15	9.21111	28.4667	4.44e-15	0.0222222	4.44e-16	7.9	-3.55e-15	4.44e-15	54.3889	1.97e-15
FA7/AS	35	3.58352	49	3.91202	Fall 2014	6.5	0	0.0479892	0.156644	0.672343	0.00222447	5.39e-05	3.33e-16	0.141653	0.000447382	0	0.857042	1.04e-16	1.88644	2.66e-15	9.21111	28.4667	4.44e-15	0.0222222	4.44e-16	7.9	-3.55e-15	4.44e-15	54.3889	1.97e-15
FA7/AS	7	2.07944	14	2.70805	Fall 2014	6.5	0	0.0479892	0.156644	0.672343	0.00222447	5.39e-05	3.33e-16	0.141653	0.000447382	0	0.857042	1.04e-16	1.88644	2.66e-15	9.21111	28.4667	4.44e-15	0.0222222	4.44e-16	7.9	-3.55e-15	4.44e-15	54.3889	1.97e-15
FA7/AS	61	4.12713	65	4.18965	Fall 2014	6.5	0	0.0479892	0.156644	0.672343	0.00222447	5.39e-05	3.33e-16	0.141653	0.000447382	0	0.857042	1.04e-16	1.88644	2.66e-15	9.21111	28.4667	4.44e-15	0.0222222	4.44e-16	7.9	-3.55e-15	4.44e-15	54.3889	1.97e-15
FA7/AS	9	2.30259	14	2.70805	Fall 2014	6.5	0	0.0479892	0.156644	0.672343	0.00222447	5.39e-05	3.33e-16	0.141653	0.000447382	0	0.857042	1.04e-16	1.88644	2.66e-15	9.21111	28.4667	4.44e-15	0.0222222	4.44e-16	7.9	-3.55e-15	4.44e-15	54.3889	1.97e-15
FA7/AS	4	1.60944	0	0	Fall 2014	6.5	0	0.0479892	0.156644	0.672343	0.00222447	5.39e-05	3.33e-16	0.141653	0.000447382	0	0.857042	1.04e-16	1.88644	2.66e-15	9.21111	28.4667	4.44e-15	0.0222222	4.44e-16	7.9	-3.55e-15	4.44e-15	54.3889	1.97e-15
FA7/AS	16	2.83321	1	0.693147	Fall 2014	6.5	0	0.0479892	0.156644	0.672343	0.00222447	5.39e-05	3.33e-16	0.141653	0.000447382	0	0.857042	1.04e-16	1.88644	2.66e-15	9.21111	28.4667	4.44e-15	0.0222222	4.44e-16	7.9	-3.55e-15	4.44e-15	54.3889	1.97e-15
FA7/AS	9	2.30259	15	2.77259	Fall 2014	6.5	0	0.0479892	0.156644	0.672343	0.00222447	5.39e-05	3.33e-16	0.141653	0.000447382	0	0.857042	1.04e-16	1.88644	2.66e-15	9.21111	28.4667	4.44e-15	0.0222222	4.44e-16	7.9	-3.55e-15	4.44e-15	54.3889	1.97e-15
FA7/AS	0	0	0	0	Fall 2014	6.5	0	0.0479892	0.156644	0.672343	0.00222447	5.39e-05	3.33e-16	0.141653	0.000447382	0	0.857042	1.04e-16	1.88644	2.66e-15	9.21111	28.4667	4.44e-15	0.0222222	4.44e-16	7.9	-3.55e-15	4.44e-15	54.3889	1.97e-15
FA7/AS	0	0	0	0	Fall 2014	6.5	0	0.0479892	0.156644	0.672343	0.00222447	5.39e-05	3.33e-16	0.141653	0.000447382	0	0.857042	1.04e-16	1.88644	2.66e-15	9.21111	28.4667	4.44e-15	0.0222222	4.44e-16	7.9	-3.55e-15	4.44e-15	54.3889	1.97e-15
CU071026	0	0	3	1.38629	Spring 2015	7.7	0	0.0117813	0.233641	0.8245	0.0016893	0	0	0.00800063	8.79e-05	0	0.223728	2.1e-05	1.30499	0.5235	14.7335	53.5615	0.093	0	1.59e-15	0.8805	0.0075	0.093	30.102	0.002
CU071026	27	3.3322	28	3.3673	Spring 2015	7.7	0	0.0117813	0.233641	0.8245	0.0016893	0	0	0.00800063	8.79e-05	0	0.223728	2.1e-05	1.30499	0.5235	14.7335	53.5615	0.093	0	1.59e-15	0.8805	0.0075	0.093	30.102	0.002
CU071026	3	1.38629	2	1.09861	Spring 2015	7.7	0	0.0117813	0.233641	0.8245	0.0016893	0	0	0.00800063	8.79e-05	0	0.223728	2.1e-05	1.30499	0.5235	14.7335	53.5615	0.093	0	1.59e-15	0.8805	0.0075	0.093	30.102	0.002
CU071026	7	2.07944	7	2.07944	Spring 2015	7.7	0	0.0117813	0.233641	0.8245	0.0016893	0	0	0.00800063	8.79e-05	0	0.223728	2.1e-05	1.30499	0.5235	14.7335	53.5615	0.093	0	1.59e-15	0.8805	0.0075	0.093	30.102	0.002
CU071026	0	0	1	0.693147	Spring 2015	7.7	0	0.0117813	0.233641	0.8245	0.0016893	0	0	0.00800063	8.79e-05	0	0.223728	2.1e-05	1.30499	0.5235	14.7335	53.5615	0.093	0	1.59e-15	0.8805	0.0075	0.093	30.102	0.002
CU071026	1	0.693147	0	0	Spring 2015	7.7	0	0.0117813	0.233641	0.8245	0.0016893	0	0	0.00800063	8.79e-05	0	0.223728	2.1e-05	1.30499	0.5235	14.7335	53.5615	0.093	0	1.59e-15	0.8805	0.0075	0.093	30.102	0.002
CU071026	2	1.09861	4	1.60944	Spring 2015	7.7	0	0.0117813	0.233641	0.8245	0.0016893	0	0	0.00800063	8.79e-05	0	0.223728	2.1e-05	1.30499	0.5235	14.7335	53.5615	0.093	0	1.59e-15	0.8805	0.0075	0.093	30.102	0.002
CU071026	3	1.38629	1	0.693147	Spring 2015	7.7	0	0.0117813	0.233641	0.8245	0.0016893	0	0	0.00800063	8.79e-05	0	0.223728	2.1e-05	1.30499	0.5235	14.7335	53.5615	0.093	0	1.59e-15	0.8805	0.0075	0.093	30.102	0.002
CU071026	6	1.94591	18	2.94444	Spring 2015	7.7	0	0.0117813	0.233641	0.8245	0.0016893	0	0	0.00800063	8.79e-05	0	0.223728	2.1e-05	1.30499	0.5235	14.7335	53.5615	0.093	0	1.59e-15	0.8805	0.0075	0.093	30.102	0.002
CU071026	3	1.38629	6	1.94591	Spring 2015	7.7	0	0.0117813	0.233641	0.8245	0.0016893	0	0	0.00800063	8.79e-05	0	0.223728	2.1e-05	1.30499	0.5235	14.7335	53.5615	0.093	0	1.59e-15	0.8805	0.0075	0.093	30.102	0.002
CU071026	2	1.09861	14	2.70805	Spring 2015	7.7	0	0.0117813	0.233641	0.8245	0.0016893	0	0	0.00800063	8.79e-05	0	0.223728	2.1e-05	1.30499	0.5235	14.7335	53.5615	0.093	0	1.59e-15	0.8805	0.0075	0.093	30.102	0.002
CU071026	12	2.56495	9	2.30259	Spring 2015	7.7	0	0.0117813	0.233641	0.8245	0.0016893	0	0	0.00800063	8.79e-05	0	0.223728	2.1e-05	1.30499	0.5235	14.7335	53.5615	0.093	0	1.59e-15	0.8805	0.0075	0.093	30.102	0.002
FA2/AS	3	1.38629	7	2.07944	Spring 2015	6.2	0	0.0519361	0.274695	0.735057	0	0.00137569	0.000883709	0.00101754	0.104016	0.000197	0.0396839	0.0386566	1.24879	3.11941	18.8588	51.7082	-7.08e-16	0.135294	0.0817647	0.100588	13.6076	-7.08e-16	6.06765	6.06353
FA2/AS	4	1.60944	0	0	Spring 2015	6.2	0	0.0519361	0.274695	0.735057	0	0.00137569	0.000883709	0.00101754	0.104016	0.000197	0.0396839	0.0386566	1.24879	3.11941	18.8588	51.7082	-7.08e-16	0.135294	0.0817647	0.100588	13.6076	-7.08e-16	6.06765	6.06353
FA2/AS	16	2.83321	4	1.60944	Spring 2015	6.2	0	0.0519361	0.274695	0.735057	0	0.00137569	0.000883709	0.00101754	0.104016	0.000197	0.0396839	0.0386566	1.24879	3.11941	18.8588	51.7082	-7.08e-16	0.135294	0.0817647	0.100588	13.6076	-7.08e-16	6.06765	6.06353
FA2/AS	0	0	7	2.07944	Spring 2015	6.2	0	0.0519361	0.274695	0.735057	0	0.00137569	0.000883709	0.00101754	0.104016	0.000197	0.0396839	0.0386566	1.24879	3.11941	18.8588	51.7082	-7.08e-16	0.135294	0.0817647	0.100588	13.6076	-7.08e-16	6.06765	6.06353
FA2/AS	0	0	0	0	Spring 2015	6.2	0	0.0519361	0.274695	0.735057	0	0.00137569	0.000883709	0.00101754	0.104016	0.000197	0.0396839	0.0386566	1.24879	3.11941	18.8588	51.7082	-7.08e-16	0.135294	0.0817647	0.100588	13.6076	-7.08e-16	6.06765	6.06353
FA2/AS	31	3.46574	0	0	Spring 2015	6.2	0	0.0519361	0.274695	0.735057	0	0.00137569	0.000883709	0.00101754	0.104016	0.000197	0.0396839	0.0386566	1.24879	3.11941	18.8588	51.7082	-7.08e-16	0.135294	0.0817647	0.100588	13.6076	-7.08e-16	6.06765	6.06353
FA2/AS	32	3.49651	4	1.60944	Spring 2015	6.2	0	0.0519361	0.274695	0.735057	0	0.00137569	0.000883709	0.00101754	0.104016	0.000197	0.0396839	0.0386566	1.24879	3.11941	18.8588	51.7082	-7.08e-16	0.135294	0.0817647	0.100588	13.6076	-7.08e-16	6.06765	6.06353
FA2/AS	9	2.30259	7	2.07944	Spring 2015	6.2	0	0.0519361	0.274695	0.735057	0	0.00137569	0.000883709	0.00101754	0.104016	0.000197	0.0396839	0.0386566	1.24879	3.11941	18.8588	51.7082	-7.08e-16	0.135294	0.0817647	0.100588	13.6076	-7.08e-16	6.06765	6.06353
FA2/AS	2	1.09861	18	2.94444	Spring 2015	6.2	0	0.0519361	0.274695	0.735057	0	0.00137569	0.000883709	0.00101754	0.104016	0.000197	0.0396839	0.0386566	1.24879	3.11941	18.8588	51.7082	-7.08e-16	0.135294	0.0817647	0.100588	13.6076	-7.08e-16	6.06765	6.06353
FA2/AS	12	2.56495	6	1.94591	Spring 2015	6.2	0	0.0519361	0.274695	0.735057	0	0.00137569	0.000883709	0.00101754	0.104016	0.000197	0.0396839	0.0386566	1.24879	3.11941	18.8588	51.7082	-7.08e-16	0.135294	0.0817647	0.100588	13.6076	-7.08e-16	6.06765	6.06353
FA2/AS	6	1.94591	16	2.83321	Spring 2015	6.2	0	0.0519361	0.274695	0.735057	0	0.00137569	0.000883709	0.00101754	0.104016	0.000197	0.0396839	0.0386566	1.24879	3.11941	18.8588	51.7082	-7.08e-16	0.135294	0.0817647	0.100588	13.6076	-7.08e-16	6.06765	6.06353
FA2/AS	4	1.60944	7	2.07944	Spring 2015	6.2	0	0.0519361	0.274695	0.735057	0	0.00137569	0.000883709	0.00101754	0.104016	0.000197	0.0396839	0.0386566	1.24879	3.11941	18.8588	51.7082	-7.08e-16	0.135294	0.0817647	0.100588	13.6076	-7.08e-16	6.06765	6.06353
FA8/AS	0	0	15	2.77259	Spring 2015	5.8	0	0.266523	0.290768	0.703985	0	7.69e-19	1.3e-18	0.00429655	6.93e-17	0	0.300332	1.32e-17	1.56651	10.1811	16.9821	38.7263	1.25e-16	-1.14e-16	-5.41e-16	0.484737	9.7e-15	1.25e-16	33.54	-1.02e-15
FA8/AS	17	2.89037	5	1.79176	Spring 2015	5.8	0	0.266523	0.290768	0.703985	0	7.69e-19	1.3e-18	0.00429655	6.93e-17	0	0.300332	1.32e-17	1.56651	10.1811	16.9821	38.7263	1.25e-16	-1.14e-16	-5.41e-16	0.484737	9.7e-15	1.25e-16	33.54	-1.02e-15
FA8/AS	2	1.09861	1	0.693147	Spring 2015	5.8	0	0.266523	0.290768	0.703985	0	7.69e-19	1.3e-18	0.00429655	6.93e-17	0	0.300332	1.32e-17	1.56651	10.1811	16.9821	38.7263	1.25e-16	-1.14e-16	-5.41e-16	0.484737	9.7e-15	1.25e-16	33.54	-1.02e-15
FA8/AS	34	3.55535	13	2.63906	Spring 2015	5.8	0	0.266523	0.290768	0.703985	0	7.69e-19	1.3e-18	0.00429655	6.93e-17	0	0.300332	1.32e-17	1.56651	10.1811	16.9821	38.7263	1.25e-16	-1.14e-16	-5.41e-16	0.484737	9.7e-15	1.25e-16	33.54	-1.02e-15
FA8/AS	0	0	11	2.48491	Spring 2015	5.8	0	0.266523	0.290768	0.703985	0	7.69e-19	1.3e-18	0.00429655	6.93e-17	0	0.300332	1.32e-17	1.56651	10.1811	16.9821	38.7263	1.25e-16	-1.14e-16	-5.41e-16	0.484737	9.7e-15	1.25e-16	33.54	-1.02e-15
FA8/AS	8	2.19722	3	1.38629	Spring 2015	5.8	0	0.266523	0.290768	0.703985	0	7.69e-19	1.3e-18	0.00429655	6.93e-17	0	0.300332	1.32e-17	1.56651	10.1811	16.9821	38.7263	1.25e-16	-1.14e-16	-5.41e-16	0.484737	9.7e-15	1.25e-16	33.54	-1.02e-15
FA8/AS	0	0	4	1.60944	Spring 2015	5.8	0	0.266523	0.290768	0.703985	0	7.69e-19	1.3e-18	0.00429655	6.93e-17	0	0.300332	1.32e-17	1.56651	10.1811	16.9821	38.7263	1.25e-16	-1.14e-16	-5.41e-16	0.484737	9.7e-15	1.25e-16	33.54	-1.02e-15
FA8/AS	11	2.48491	36	3.61092	Spring 2015	5.8	0	0.266523	0.290768	0.703985	0	7.69e-19	1.3e-18	0.00429655	6.93e-17	0	0.300332	1.32e-17	1.56651	10.1811	16.9821	38.7263	1.25e-16	-1.14e-16	-5.41e-16	0.484737	9.7e-15	1.25e-16	33.54	-1.02e-15
FA8/AS	3	1.38629	5	1.79176	Spring 2015	5.8	0	0.266523	0.290768	0.703985	0	7.69e-19	1.3e-18	0.00429655	6.93e-17	0	0.300332	1.32e-17	1.56651	10.1811	16.9821	38.7263	1.25e-16	-1.14e-16	-5.41e-16	0.484737	9.7e-15	1.25e-16	33.54	-1.02e-15
FA8/AS	25	3.2581	21	3.09104	Spring 2015	5.8	0	0.266523	0.290768	0.703985	0	7.69e-19	1.3e-18	0.00429655	6.93e-17	0	0.300332	1.32e-17	1.56651	10.1811	16.9821	38.7263	1.25e-16	-1.14e-16	-5.41e-16	0.484737	9.7e-15	1.25e-16	33.54	-1.02e-15
FA8/AS	8	2.19722	31	3.46574	Spring 2015	5.8	0	0.266523	0.290768	0.703985	0	7.69e-19	1.3e-18	0.00429655	6.93e-17	0	0.300332	1.32e-17	1.56651	10.1811	16.9821	38.7263	1.25e-16	-1.14e-16	-5.41e-16	0.484737	9.7e-15	1.25e-16	33.54	-1.02e-15
FA8/AS	11	2.48491	10	2.3979	Spring 2015	5.8	0	0.266523	0.290768	0.703985	0	7.69e-19	1.3e-18	0.00429655	6.93e-17	0	0.300332	1.32e-17	1.56651	10.1811	16.9821	38.7263	1.25e-16	-1.14e-16	-5.41e-16	0.484737	9.7e-15	1.25e-16	33.54	-1.02e-15
FA7/AS	0	0	0	0	Spring 2015	16.3	0	0.0440829	0.642665	1.79092	0.00578734	1.52e-18	1.32e-17	0.218111	0.000832341	0	0.653179	1.39e-17	3.36198	0.961765	15.2271	41.9153	0.184118	5.77e-16	-8.58e-16	8.77059	0.0376471	0.184118	32.7676	3.65e-15
FA7/AS	8	2.19722	3	1.38629	Spring 2015	16.3	0	0.0440829	0.642665	1.79092	0.00578734	1.52e-18	1.32e-17	0.218111	0.000832341	0	0.653179	1.39e-17	3.36198	0.961765	15.2271	41.9153	0.184118	5.77e-16	-8.58e-16	8.77059	0.0376471	0.184118	32.7676	3.65e-15
FA7/AS	16	2.83321	8	2.19722	Spring 2015	16.3	0	0.0440829	0.642665	1.79092	0.00578734	1.52e-18	1.32e-17	0.218111	0.000832341	0	0.653179	1.39e-17	3.36198	0.961765	15.2271	41.9153	0.184118	5.77e-16	-8.58e-16	8.77059	0.0376471	0.184118	32.7676	3.65e-15
FA7/AS	0	0	0	0	Spring 2015	16.3	0	0.0440829	0.642665	1.79092	0.00578734	1.52e-18	1.32e-17	0.218111	0.000832341	0	0.653179	1.39e-17	3.36198	0.961765	15.2271	41.9153	0.184118	5.77e-16	-8.58e-16	8.77059	0.0376471	0.184118	32.7676	3.65e-15
FA7/AS	0	0	3	1.38629	Spring 2015	16.3	0	0.0440829	0.642665	1.79092	0.00578734	1.52e-18	1.32e-17	0.218111	0.000832341	0	0.653179	1.39e-17	3.36198	0.961765	15.2271	41.9153	0.184118	5.77e-16	-8.58e-16	8.77059	0.0376471	0.184118	32.7676	3.65e-15
FA7/AS	7	2.07944	1	0.693147	Spring 2015	16.3	0	0.0440829	0.642665	1.79092	0.00578734	1.52e-18	1.32e-17	0.218111	0.000832341	0	0.653179	1.39e-17	3.36198	0.961765	15.2271	41.9153	0.184118	5.77e-16	-8.58e-16	8.77059	0.0376471	0.184118	32.7676	3.65e-15
FA7/AS	0	0	0	0	Spring 2015	16.3	0	0.0440829	0.642665	1.79092	0.00578734	1.52e-18	1.32e-17	0.218111	0.000832341	0	0.653179	1.39e-17	3.36198	0.961765	15.2271	41.9153	0.184118	5.77e-16	-8.58e-16	8.77059	0.0376471	0.184118	32.7676	3.65e-15
FA7/AS	9	2.30259	7	2.07944	Spring 2015	16.3	0	0.0440829	0.642665	1.79092	0.00578734	1.52e-18	1.32e-17	0.218111	0.000832341	0	0.653179	1.39e-17	3.36198	0.961765	15.2271	41.9153	0.184118	5.77e-16	-8.58e-16	8.77059	0.0376471	0.184118	32.7676	3.65e-15
FA7/AS	0	0	3	1.38629	Spring 2015	16.3	0	0.0440829	0.642665	1.79092	0.00578734	1.52e-18	1.32e-17	0.218111	0.000832341	0	0.653179	1.39e-17	3.36198	0.961765	15.2271	41.9153	0.184118	5.77e-16	-8.58e-16	8.77059	0.0376471	0.184118	32.7676	3.65e-15
FA7/AS	5	1.79176	2	1.09861	Spring 2015	16.3	0	0.0440829	0.642665	1.79092	0.00578734	1.52e-18	1.32e-17	0.218111	0.000832341	0	0.653179	1.39e-17	3.36198	0.961765	15.2271	41.9153	0.184118	5.77e-16	-8.58e-16	8.77059	0.0376471	0.184118	32.7676	3.65e-15
FA7/AS	5	1.79176	3	1.38629	Spring 2015	16.3	0	0.0440829	0.642665	1.79092	0.00578734	1.52e-18	1.32e-17	0.218111	0.000832341	0	0.653179	1.39e-17	3.36198	0.961765	15.2271	41.9153	0.184118	5.77e-16	-8.58e-16	8.77059	0.0376471	0.184118	32.7676	3.65e-15
FA7/AS	2	1.09861	11	2.48491	Spring 2015	16.3	0	0.0440829	0.642665	1.79092	0.00578734	1.52e-18	1.32e-17	0.218111	0.000832341	0	0.653179	1.39e-17	3.36198	0.961765	15.2271	41.9153	0.184118	5.77e-16	-8.58e-16	8.77059	0.0376471	0.184118	32.7676	3.65e-15
FA2/FA8/AS	0	0	0	0	Spring 2015	2.8	0	0.0856459	0.09101	0.179785	8.46e-18	0.000930741	0.00933357	0.000453474	0.0397057	0.00319	0.0145349	0.011248	0.437529	12.553	18.7165	33.0095	1.39e-16	0.203	2.1635	0.0875	15.9295	1.39e-16	6.504	4.292
FA2/FA8/AS	0	0	0	0	Spring 2015	2.8	0	0.0856459	0.09101	0.179785	8.46e-18	0.000930741	0.00933357	0.000453474	0.0397057	0.00319	0.0145349	0.011248	0.437529	12.553	18.7165	33.0095	1.39e-16	0.203	2.1635	0.0875	15.9295	1.39e-16	6.504	4.292
FA2/FA8/AS	11	2.48491	2	1.09861	Spring 2015	2.8	0	0.0856459	0.09101	0.179785	8.46e-18	0.000930741	0.00933357	0.000453474	0.0397057	0.00319	0.0145349	0.011248	0.437529	12.553	18.7165	33.0095	1.39e-16	0.203	2.1635	0.0875	15.9295	1.39e-16	6.504	4.292
FA2/FA8/AS	0	0	0	0	Spring 2015	2.8	0	0.0856459	0.09101	0.179785	8.46e-18	0.000930741	0.00933357	0.000453474	0.0397057	0.00319	0.0145349	0.011248	0.437529	12.553	18.7165	33.0095	1.39e-16	0.203	2.1635	0.0875	15.9295	1.39e-16	6.504	4.292
FA2/FA8/AS	0	0	6	1.94591	Spring 2015	2.8	0	0.0856459	0.09101	0.179785	8.46e-18	0.000930741	0.00933357	0.000453474	0.0397057	0.00319	0.0145349	0.011248	0.437529	12.553	18.7165	33.0095	1.39e-16	0.203	2.1635	0.0875	15.9295	1.39e-16	6.504	4.292
FA2/FA8/AS	8	2.19722	19	2.99573	Spring 2015	2.8	0	0.0856459	0.09101	0.179785	8.46e-18	0.000930741	0.00933357	0.000453474	0.0397057	0.00319	0.0145349	0.011248	0.437529	12.553	18.7165	33.0095	1.39e-16	0.203	2.1635	0.0875	15.9295	1.39e-16	6.504	4.292
FA2/FA8/AS	5	1.79176	9	2.30259	Spring 2015	2.8	0	0.0856459	0.09101	0.179785	8.46e-18	0.000930741	0.00933357	0.000453474	0.0397057	0.00319	0.0145349	0.011248	0.437529	12.553	18.7165	33.0095	1.39e-16	0.203	2.1635	0.0875	15.9295	1.39e-16	6.504	4.292
FA2/FA8/AS	0	0	2	1.09861	Spring 2015	2.8	0	0.0856459	0.09101	0.179785	8.46e-18	0.000930741	0.00933357	0.000453474	0.0397057	0.00319	0.0145349	0.011248	0.437529	12.553	18.7165	33.0095	1.39e-16	0.203	2.1635	0.0875	15.9295	1.39e-16	6.504	4.292
FA2/FA8/AS	1	0.693147	21	3.09104	Spring 2015	2.8	0	0.0856459	0.09101	0.179785	8.46e-18	0.000930741	0.00933357	0.000453474	0.0397057	0.00319	0.0145349	0.011248	0.437529	12.553	18.7165	33.0095	1.39e-16	0.203	2.1635	0.0875	15.9295	1.39e-16	6.504	4.292
FA2/FA8/AS	20	3.04452	16	2.83321	Spring 2015	2.8	0	0.0856459	0.09101	0.179785	8.46e-18	0.000930741	0.00933357	0.000453474	0.0397057	0.00319	0.0145349	0.011248	0.437529	12.553	18.7165	33.0095	1.39e-16	0.203	2.1635	0.0875	15.9295	1.39e-16	6.504	4.292
FA2/FA8/AS	3	1.38629	47	3.8712	Spring 2015	2.8	0	0.0856459	0.09101	0.179785	8.46e-18	0.000930741	0.00933357	0.000453474	0.0397057	0.00319	0.0145349	0.011248	0.437529	12.553	18.7165	33.0095	1.39e-16	0.203	2.1635	0.0875	15.9295	1.39e-16	6.504	4.292
FA2/FA8/AS	26	3.29584	49	3.91202	Spring 2015	2.8	0	0.0856459	0.09101	0.179785	8.46e-18	0.000930741	0.00933357	0.000453474	0.0397057	0.00319	0.0145349	0.011248	0.437529	12.553	18.7165	33.0095	1.39e-16	0.203	2.1635	0.0875	15.9295	1.39e-16	6.504	4.292
FA2/FA7-AS7/AS	0	0	5	1.79176	Spring 2015	9.4	0	0.0273621	0.275326	0.786828	0.0010115	0.0087492	0.00691886	0.0617213	0.181099	0	0.243814	0.00775373	1.60752	1.05765	13.7465	37.5418	0.0452941	0.574118	0.457647	4.44412	16.1318	0.0452941	24.6435	0.795294
FA2/FA7-AS7/AS	3	1.38629	2	1.09861	Spring 2015	9.4	0	0.0273621	0.275326	0.786828	0.0010115	0.0087492	0.00691886	0.0617213	0.181099	0	0.243814	0.00775373	1.60752	1.05765	13.7465	37.5418	0.0452941	0.574118	0.457647	4.44412	16.1318	0.0452941	24.6435	0.795294
FA2/FA7-AS7/AS	0	0	0	0	Spring 2015	9.4	0	0.0273621	0.275326	0.786828	0.0010115	0.0087492	0.00691886	0.0617213	0.181099	0	0.243814	0.00775373	1.60752	1.05765	13.7465	37.5418	0.0452941	0.574118	0.457647	4.44412	16.1318	0.0452941	24.6435	0.795294
FA2/FA7-AS7/AS	0	0	0	0	Spring 2015	9.4	0	0.0273621	0.275326	0.786828	0.0010115	0.0087492	0.00691886	0.0617213	0.181099	0	0.243814	0.00775373	1.60752	1.05765	13.7465	37.5418	0.0452941	0.574118	0.457647	4.44412	16.1318	0.0452941	24.6435	0.795294
FA2/FA7-AS7/AS	0	0	0	0	Spring 2015	9.4	0	0.0273621	0.275326	0.786828	0.0010115	0.0087492	0.00691886	0.0617213	0.181099	0	0.243814	0.00775373	1.60752	1.05765	13.7465	37.5418	0.0452941	0.574118	0.457647	4.44412	16.1318	0.0452941	24.6435	0.795294
FA2/FA7-AS7/AS	3	1.38629	4	1.60944	Spring 2015	9.4	0	0.0273621	0.275326	0.786828	0.0010115	0.0087492	0.00691886	0.0617213	0.181099	0	0.243814	0.00775373	1.60752	1.05765	13.7465	37.5418	0.0452941	0.574118	0.457647	4.44412	16.1318	0.0452941	24.6435	0.795294
FA2/FA7-AS7/AS	0	0	3	1.38629	Spring 2015	9.4	0	0.0273621	0.275326	0.786828	0.0010115	0.0087492	0.00691886	0.0617213	0.181099	0	0.243814	0.00775373	1.60752	1.05765	13.7465	37.5418	0.0452941	0.574118	0.457647	4.44412	16.1318	0.0452941	24.6435	0.795294
FA2/FA7-AS7/AS	1	0.693147	16	2.83321	Spring 2015	9.4	0	0.0273621	0.275326	0.786828	0.0010115	0.0087492	0.00691886	0.0617213	0.181099	0	0.243814	0.00775373	1.60752	1.05765	13.7465	37.5418	0.0452941	0.574118	0.457647	4.44412	16.1318	0.0452941	24.6435	0.795294
FA2/FA7-AS7/AS	0	0	11	2.48491	Spring 2015	9.4	0	0.0273621	0.275326	0.786828	0.0010115	0.0087492	0.00691886	0.0617213	0.181099	0	0.243814	0.00775373	1.60752	1.05765	13.7465	37.5418	0.0452941	0.574118	0.457647	4.44412	16.1318	0.0452941	24.6435	0.795294
FA2/FA7-AS7/AS	0	0	11	2.48491	Spring 2015	9.4	0	0.0273621	0.275326	0.786828	0.0010115	0.0087492	0.00691886	0.0617213	0.181099	0	0.243814	0.00775373	1.60752	1.05765	13.7465	37.5418	0.0452941	0.574118	0.457647	4.44412	16.1318	0.0452941	24.6435	0.795294
FA2/FA7-AS7/AS	0	0	6	1.94591	Spring 2015	9.4	0	0.0273621	0.275326	0.786828	0.0010115	0.0087492	0.00691886	0.0617213	0.181099	0	0.243814	0.00775373	1.60752	1.05765	13.7465	37.5418	0.0452941	0.574118	0.457647	4.44412	16.1318	0.0452941	24.6435	0.795294
FA2/FA7-AS7/AS	0	0	1	0.693147	Spring 2015	9.4	0	0.0273621	0.275326	0.786828	0.0010115	0.0087492	0.00691886	0.0617213	0.181099	0	0.243814	0.00775373	1.60752	1.05765	13.7465	37.5418	0.0452941	0.574118	0.457647	4.44412	16.1318	0.0452941	24.6435	0.795294
AL-sib	13	2.63906	1	0.693147	Spring 2015	9.9	0	0.0178245	0.405603	1.36507	0.00161305	5.8e-18	7.1e-18	0.0138071	0.000411982	0	0.351525	1.3e-17	2.15706	1.16235	15.8541	51.9165	0.0623529	-2.93e-16	4.34e-16	0.909412	0.0376471	0.0623529	29.9776	2.13e-15
AL-sib	37	3.63759	18	2.94444	Spring 2015	9.9	0	0.0178245	0.405603	1.36507	0.00161305	5.8e-18	7.1e-18	0.0138071	0.000411982	0	0.351525	1.3e-17	2.15706	1.16235	15.8541	51.9165	0.0623529	-2.93e-16	4.34e-16	0.909412	0.0376471	0.0623529	29.9776	2.13e-15
AL-sib	12	2.56495	1	0.693147	Spring 2015	9.9	0	0.0178245	0.405603	1.36507	0.00161305	5.8e-18	7.1e-18	0.0138071	0.000411982	0	0.351525	1.3e-17	2.15706	1.16235	15.8541	51.9165	0.0623529	-2.93e-16	4.34e-16	0.909412	0.0376471	0.0623529	29.9776	2.13e-15
AL-sib	12	2.56495	1	0.693147	Spring 2015	9.9	0	0.0178245	0.405603	1.36507	0.00161305	5.8e-18	7.1e-18	0.0138071	0.000411982	0	0.351525	1.3e-17	2.15706	1.16235	15.8541	51.9165	0.0623529	-2.93e-16	4.34e-16	0.909412	0.0376471	0.0623529	29.9776	2.13e-15
AL-sib	1	0.693147	5	1.79176	Spring 2015	9.9	0	0.0178245	0.405603	1.36507	0.00161305	5.8e-18	7.1e-18	0.0138071	0.000411982	0	0.351525	1.3e-17	2.15706	1.16235	15.8541	51.9165	0.0623529	-2.93e-16	4.34e-16	0.909412	0.0376471	0.0623529	29.9776	2.13e-15
AL-sib	6	1.94591	3	1.38629	Spring 2015	9.9	0	0.0178245	0.405603	1.36507	0.00161305	5.8e-18	7.1e-18	0.0138071	0.000411982	0	0.351525	1.3e-17	2.15706	1.16235	15.8541	51.9165	0.0623529	-2.93e-16	4.34e-16	0.909412	0.0376471	0.0623529	29.9776	2.13e-15
AL-sib	0	0	0	0	Spring 2015	9.9	0	0.0178245	0.405603	1.36507	0.00161305	5.8e-18	7.1e-18	0.0138071	0.000411982	0	0.351525	1.3e-17	2.15706	1.16235	15.8541	51.9165	0.0623529	-2.93e-16	4.34e-16	0.909412	0.0376471	0.0623529	29.9776	2.13e-15
AL-sib	1	0.693147	2	1.09861	Spring 2015	9.9	0	0.0178245	0.405603	1.36507	0.00161305	5.8e-18	7.1e-18	0.0138071	0.000411982	0	0.351525	1.3e-17	2.15706	1.16235	15.8541	51.9165	0.0623529	-2.93e-16	4.34e-16	0.909412	0.0376471	0.0623529	29.9776	2.13e-15
AL-sib	2	1.09861	10	2.3979	Spring 2015	9.9	0	0.0178245	0.405603	1.36507	0.00161305	5.8e-18	7.1e-18	0.0138071	0.000411982	0	0.351525	1.3e-17	2.15706	1.16235	15.8541	51.9165	0.0623529	-2.93e-16	4.34e-16	0.909412	0.0376471	0.0623529	29.9776	2.13e-15
AL-sib	29	3.4012	23	3.17805	Spring 2015	9.9	0	0.0178245	0.405603	1.36507	0.00161305	5.8e-18	7.1e-18	0.0138071	0.000411982	0	0.351525	1.3e-17	2.15706	1.16235	15.8541	51.9165	0.0623529	-2.93e-16	4.34e-16	0.909412	0.0376471	0.0623529	29.9776	2.13e-15
AL-sib	0	0	8	2.19722	Spring 2015	9.9	0	0.0178245	0.405603	1.36507	0.00161305	5.8e-18	7.1e-18	0.0138071	0.000411982	0	0.351525	1.3e-17	2.15706	1.16235	15.8541	51.9165	0.0623529	-2.93e-16	4.34e-16	0.909412	0.0376471	0.0623529	29.9776	2.13e-15
AL-sib	11	2.48491	9	2.30259	Spring 2015	9.9	0	0.0178245	0.405603	1.36507	0.00161305	5.8e-18	7.1e-18	0.0138071	0.000411982	0	0.351525	1.3e-17	2.15706	1.16235	15.8541	51.9165	0.0623529	-2.93e-16	4.34e-16	0.909412	0.0376471	0.0623529	29.9776	2.13e-15
AL6/AS	0	0	2	1.09861	Spring 2015	18.5	0	0.068088	1.08783	2.86978	0.00552563	5.8e-18	7.1e-18	0.0293312	8.09e-17	0	0.735459	1.32e-17	4.80015	1.05125	19.2563	50.6844	0.109375	-2.93e-16	4.34e-16	0.915	-1.22e-14	0.109375	27.8562	2.14e-15
AL6/AS	0	0	4	1.60944	Spring 2015	18.5	0	0.068088	1.08783	2.86978	0.00552563	5.8e-18	7.1e-18	0.0293312	8.09e-17	0	0.735459	1.32e-17	4.80015	1.05125	19.2563	50.6844	0.109375	-2.93e-16	4.34e-16	0.915	-1.22e-14	0.109375	27.8562	2.14e-15
AL6/AS	0	0	0	0	Spring 2015	18.5	0	0.068088	1.08783	2.86978	0.00552563	5.8e-18	7.1e-18	0.0293312	8.09e-17	0	0.735459	1.32e-17	4.80015	1.05125	19.2563	50.6844	0.109375	-2.93e-16	4.34e-16	0.915	-1.22e-14	0.109375	27.8562	2.14e-15
AL6/AS	1	0.693147	0	0	Spring 2015	18.5	0	0.068088	1.08783	2.86978	0.00552563	5.8e-18	7.1e-18	0.0293312	8.09e-17	0	0.735459	1.32e-17	4.80015	1.05125	19.2563	50.6844	0.109375	-2.93e-16	4.34e-16	0.915	-1.22e-14	0.109375	27.8562	2.14e-15
AL6/AS	0	0	0	0	Spring 2015	18.5	0	0.068088	1.08783	2.86978	0.00552563	5.8e-18	7.1e-18	0.0293312	8.09e-17	0	0.735459	1.32e-17	4.80015	1.05125	19.2563	50.6844	0.109375	-2.93e-16	4.34e-16	0.915	-1.22e-14	0.109375	27.8562	2.14e-15
AL6/AS	4	1.60944	0	0	Spring 2015	18.5	0	0.068088	1.08783	2.86978	0.00552563	5.8e-18	7.1e-18	0.0293312	8.09e-17	0	0.735459	1.32e-17	4.80015	1.05125	19.2563	50.6844	0.109375	-2.93e-16	4.34e-16	0.915	-1.22e-14	0.109375	27.8562	2.14e-15
AL6/AS	5	1.79176	1	0.693147	Spring 2015	18.5	0	0.068088	1.08783	2.86978	0.00552563	5.8e-18	7.1e-18	0.0293312	8.09e-17	0	0.735459	1.32e-17	4.80015	1.05125	19.2563	50.6844	0.109375	-2.93e-16	4.34e-16	0.915	-1.22e-14	0.109375	27.8562	2.14e-15
AL6/AS	5	1.79176	5	1.79176	Spring 2015	18.5	0	0.068088	1.08783	2.86978	0.00552563	5.8e-18	7.1e-18	0.0293312	8.09e-17	0	0.735459	1.32e-17	4.80015	1.05125	19.2563	50.6844	0.109375	-2.93e-16	4.34e-16	0.915	-1.22e-14	0.109375	27.8562	2.14e-15
AL6/AS	0	0	2	1.09861	Spring 2015	18.5	0	0.068088	1.08783	2.86978	0.00552563	5.8e-18	7.1e-18	0.0293312	8.09e-17	0	0.735459	1.32e-17	4.80015	1.05125	19.2563	50.6844	0.109375	-2.93e-16	4.34e-16	0.915	-1.22e-14	0.109375	27.8562	2.14e-15
AL6/AS	0	0	0	0	Spring 2015	18.5	0	0.068088	1.08783	2.86978	0.00552563	5.8e-18	7.1e-18	0.0293312	8.09e-17	0	0.735459	1.32e-17	4.80015	1.05125	19.2563	50.6844	0.109375	-2.93e-16	4.34e-16	0.915	-1.22e-14	0.109375	27.8562	2.14e-15
AL6/AS	0	0	2	1.09861	Spring 2015	18.5	0	0.068088	1.08783	2.86978	0.00552563	5.8e-18	7.1e-18	0.0293312	8.09e-17	0	0.735459	1.32e-17	4.80015	1.05125	19.2563	50.6844	0.109375	-2.93e-16	4.34e-16	0.915	-1.22e-14	0.109375	27.8562	2.14e-15
AL6/AS	0	0	0	0	Spring 2015	18.5	0	0.068088	1.08783	2.86978	0.00552563	5.8e-18	7.1e-18	0.0293312	8.09e-17	0	0.735459	1.32e-17	4.80015	1.05125	19.2563	50.6844	0.109375	-2.93e-16	4.34e-16	0.915	-1.22e-14	0.109375	27.8562	2.14e-15
AL10/AS	0	0	0	0	Spring 2015	14	0	0.0379139	0.779321	2.29986	0.00495657	5.8e-18	7.1e-18	0.0455439	0.000790409	0	0.730375	0.000217979	3.90319	0.452941	14.7594	46.6518	0.0794118	-2.93e-16	4.35e-16	1.42588	0.0205882	0.0794118	36.2482	0.00705882
AL10/AS	2	1.09861	0	0	Spring 2015	14	0	0.0379139	0.779321	2.29986	0.00495657	5.8e-18	7.1e-18	0.0455439	0.000790409	0	0.730375	0.000217979	3.90319	0.452941	14.7594	46.6518	0.0794118	-2.93e-16	4.35e-16	1.42588	0.0205882	0.0794118	36.2482	0.00705882
AL10/AS	6	1.94591	2	1.09861	Spring 2015	14	0	0.0379139	0.779321	2.29986	0.00495657	5.8e-18	7.1e-18	0.0455439	0.000790409	0	0.730375	0.000217979	3.90319	0.452941	14.7594	46.6518	0.0794118	-2.93e-16	4.35e-16	1.42588	0.0205882	0.0794118	36.2482	0.00705882
AL10/AS	13	2.63906	15	2.77259	Spring 2015	14	0	0.0379139	0.779321	2.29986	0.00495657	5.8e-18	7.1e-18	0.0455439	0.000790409	0	0.730375	0.000217979	3.90319	0.452941	14.7594	46.6518	0.0794118	-2.93e-16	4.35e-16	1.42588	0.0205882	0.0794118	36.2482	0.00705882
AL10/AS	0	0	11	2.48491	Spring 2015	14	0	0.0379139	0.779321	2.29986	0.00495657	5.8e-18	7.1e-18	0.0455439	0.000790409	0	0.730375	0.000217979	3.90319	0.452941	14.7594	46.6518	0.0794118	-2.93e-16	4.35e-16	1.42588	0.0205882	0.0794118	36.2482	0.00705882
AL10/AS	0	0	6	1.94591	Spring 2015	14	0	0.0379139	0.779321	2.29986	0.00495657	5.8e-18	7.1e-18	0.0455439	0.000790409	0	0.730375	0.000217979	3.90319	0.452941	14.7594	46.6518	0.0794118	-2.93e-16	4.35e-16	1.42588	0.0205882	0.0794118	36.2482	0.00705882
AL10/AS	0	0	0	0	Spring 2015	14	0	0.0379139	0.779321	2.29986	0.00495657	5.8e-18	7.1e-18	0.0455439	0.000790409	0	0.730375	0.000217979	3.90319	0.452941	14.7594	46.6518	0.0794118	-2.93e-16	4.35e-16	1.42588	0.0205882	0.0794118	36.2482	0.00705882
AL10/AS	0	0	1	0.693147	Spring 2015	14	0	0.0379139	0.779321	2.29986	0.00495657	5.8e-18	7.1e-18	0.0455439	0.000790409	0	0.730375	0.000217979	3.90319	0.452941	14.7594	46.6518	0.0794118	-2.93e-16	4.35e-16	1.42588	0.0205882	0.0794118	36.2482	0.00705882
AL10/AS	4	1.60944	5	1.79176	Spring 2015	14	0	0.0379139	0.779321	2.29986	0.00495657	5.8e-18	7.1e-18	0.0455439	0.000790409	0	0.730375	0.000217979	3.90319	0.452941	14.7594	46.6518	0.0794118	-2.93e-16	4.35e-16	1.42588	0.0205882	0.0794118	36.2482	0.00705882
AL10/AS	27	3.3322	33	3.52636	Spring 2015	14	0	0.0379139	0.779321	2.29986	0.00495657	5.8e-18	7.1e-18	0.0455439	0.000790409	0	0.730375	0.000217979	3.90319	0.452941	14.7594	46.6518	0.0794118	-2.93e-16	4.35e-16	1.42588	0.0205882	0.0794118	36.2482	0.00705882
AL10/AS	0	0	10	2.3979	Spring 2015	14	0	0.0379139	0.779321	2.29986	0.00495657	5.8e-18	7.1e-18	0.0455439	0.000790409	0	0.730375	0.000217979	3.90319	0.452941	14.7594	46.6518	0.0794118	-2.93e-16	4.35e-16	1.42588	0.0205882	0.0794118	36.2482	0.00705882
AL10/AS	42	3.7612	17	2.89037	Spring 2015	14	0	0.0379139	0.779321	2.29986	0.00495657	5.8e-18	7.1e-18	0.0455439	0.000790409	0	0.730375	0.000217979	3.90319	0.452941	14.7594	46.6518	0.0794118	-2.93e-16	4.35e-16	1.42588	0.0205882	0.0794118	36.2482	0.00705882
AL6/AL10/AS	0	0	0	0	Spring 2015	22.5	0	0.0557908	1.11337	3.05908	0.00692428	5.79e-18	7.1e-18	0.0582663	7.52e-05	0	0.999389	1.32e-17	5.29607	0.735294	17.5894	47.0641	0.131176	-2.93e-16	4.34e-16	1.50353	0.00294118	0.131176	32.8888	2.14e-15
AL6/AL10/AS	0	0	2	1.09861	Spring 2015	22.5	0	0.0557908	1.11337	3.05908	0.00692428	5.79e-18	7.1e-18	0.0582663	7.52e-05	0	0.999389	1.32e-17	5.29607	0.735294	17.5894	47.0641	0.131176	-2.93e-16	4.34e-16	1.50353	0.00294118	0.131176	32.8888	2.14e-15
AL6/AL10/AS	0	0	0	0	Spring 2015	22.5	0	0.0557908	1.11337	3.05908	0.00692428	5.79e-18	7.1e-18	0.0582663	7.52e-05	0	0.999389	1.32e-17	5.29607	0.735294	17.5894	47.0641	0.131176	-2.93e-16	4.34e-16	1.50353	0.00294118	0.131176	32.8888	2.14e-15
AL6/AL10/AS	6	1.94591	0	0	Spring 2015	22.5	0	0.0557908	1.11337	3.05908	0.00692428	5.79e-18	7.1e-18	0.0582663	7.52e-05	0	0.999389	1.32e-17	5.29607	0.735294	17.5894	47.0641	0.131176	-2.93e-16	4.34e-16	1.50353	0.00294118	0.131176	32.8888	2.14e-15
AL6/AL10/AS	4	1.60944	1	0.693147	Spring 2015	22.5	0	0.0557908	1.11337	3.05908	0.00692428	5.79e-18	7.1e-18	0.0582663	7.52e-05	0	0.999389	1.32e-17	5.29607	0.735294	17.5894	47.0641	0.131176	-2.93e-16	4.34e-16	1.50353	0.00294118	0.131176	32.8888	2.14e-15
AL6/AL10/AS	1	0.693147	0	0	Spring 2015	22.5	0	0.0557908	1.11337	3.05908	0.00692428	5.79e-18	7.1e-18	0.0582663	7.52e-05	0	0.999389	1.32e-17	5.29607	0.735294	17.5894	47.0641	0.131176	-2.93e-16	4.34e-16	1.50353	0.00294118	0.131176	32.8888	2.14e-15
AL6/AL10/AS	2	1.09861	2	1.09861	Spring 2015	22.5	0	0.0557908	1.11337	3.05908	0.00692428	5.79e-18	7.1e-18	0.0582663	7.52e-05	0	0.999389	1.32e-17	5.29607	0.735294	17.5894	47.0641	0.131176	-2.93e-16	4.34e-16	1.50353	0.00294118	0.131176	32.8888	2.14e-15
AL6/AL10/AS	20	3.04452	2	1.09861	Spring 2015	22.5	0	0.0557908	1.11337	3.05908	0.00692428	5.79e-18	7.1e-18	0.0582663	7.52e-05	0	0.999389	1.32e-17	5.29607	0.735294	17.5894	47.0641	0.131176	-2.93e-16	4.34e-16	1.50353	0.00294118	0.131176	32.8888	2.14e-15
AL6/AL10/AS	0	0	5	1.79176	Spring 2015	22.5	0	0.0557908	1.11337	3.05908	0.00692428	5.79e-18	7.1e-18	0.0582663	7.52e-05	0	0.999389	1.32e-17	5.29607	0.735294	17.5894	47.0641	0.131176	-2.93e-16	4.34e-16	1.50353	0.00294118	0.131176	32.8888	2.14e-15
AL6/AL10/AS	0	0	0	0	Spring 2015	22.5	0	0.0557908	1.11337	3.05908	0.00692428	5.79e-18	7.1e-18	0.0582663	7.52e-05	0	0.999389	1.32e-17	5.29607	0.735294	17.5894	47.0641	0.131176	-2.93e-16	4.34e-16	1.50353	0.00294118	0.131176	32.8888	2.14e-15
AL6/AL10/AS	0	0	1	0.693147	Spring 2015	22.5	0	0.0557908	1.11337	3.05908	0.00692428	5.79e-18	7.1e-18	0.0582663	7.52e-05	0	0.999389	1.32e-17	5.29607	0.735294	17.5894	47.0641	0.131176	-2.93e-16	4.34e-16	1.50353	0.00294118	0.131176	32.8888	2.14e-15
AL6/AL10/AS	0	0	0	0	Spring 2015	22.5	0	0.0557908	1.11337	3.05908	0.00692428	5.79e-18	7.1e-18	0.0582663	7.52e-05	0	0.999389	1.32e-17	5.29607	0.735294	17.5894	47.0641	0.131176	-2.93e-16	4.34e-16	1.50353	0.00294118	0.131176	32.8888	2.14e-15
ASX-3	12	2.56495	5	1.79176	Spring 2015	4.4	0	2.26e-17	0.0670937	0.217722	6.51e-19	1.06e-18	2.81e-18	0.00186074	2.66e-17	0	0.0931699	1.22e-17	0.380479	-6.99e-15	13.1913	45.3588	-6.94e-17	-2.93e-16	4.32e-16	0.654375	-1.22e-14	-6.94e-17	40.5144	2.14e-15
ASX-3	9	2.30259	9	2.30259	Spring 2015	4.4	0	2.26e-17	0.0670937	0.217722	6.51e-19	1.06e-18	2.81e-18	0.00186074	2.66e-17	0	0.0931699	1.22e-17	0.380479	-6.99e-15	13.1913	45.3588	-6.94e-17	-2.93e-16	4.32e-16	0.654375	-1.22e-14	-6.94e-17	40.5144	2.14e-15
ASX-3	14	2.70805	0	0	Spring 2015	4.4	0	2.26e-17	0.0670937	0.217722	6.51e-19	1.06e-18	2.81e-18	0.00186074	2.66e-17	0	0.0931699	1.22e-17	0.380479	-6.99e-15	13.1913	45.3588	-6.94e-17	-2.93e-16	4.32e-16	0.654375	-1.22e-14	-6.94e-17	40.5144	2.14e-15
ASX-3	10	2.3979	2	1.09861	Spring 2015	4.4	0	2.26e-17	0.0670937	0.217722	6.51e-19	1.06e-18	2.81e-18	0.00186074	2.66e-17	0	0.0931699	1.22e-17	0.380479	-6.99e-15	13.1913	45.3588	-6.94e-17	-2.93e-16	4.32e-16	0.654375	-1.22e-14	-6.94e-17	40.5144	2.14e-15
ASX-3	0	0	1	0.693147	Spring 2015	4.4	0	2.26e-17	0.0670937	0.217722	6.51e-19	1.06e-18	2.81e-18	0.00186074	2.66e-17	0	0.0931699	1.22e-17	0.380479	-6.99e-15	13.1913	45.3588	-6.94e-17	-2.93e-16	4.32e-16	0.654375	-1.22e-14	-6.94e-17	40.5144	2.14e-15
ASX-3	16	2.83321	7	2.07944	Spring 2015	4.4	0	2.26e-17	0.0670937	0.217722	6.51e-19	1.06e-18	2.81e-18	0.00186074	2.66e-17	0	0.0931699	1.22e-17	0.380479	-6.99e-15	13.1913	45.3588	-6.94e-17	-2.93e-16	4.32e-16	0.654375	-1.22e-14	-6.94e-17	40.5144	2.14e-15
ASX-3	1	0.693147	0	0	Spring 2015	4.4	0	2.26e-17	0.0670937	0.217722	6.51e-19	1.06e-18	2.81e-18	0.00186074	2.66e-17	0	0.0931699	1.22e-17	0.380479	-6.99e-15	13.1913	45.3588	-6.94e-17	-2.93e-16	4.32e-16	0.654375	-1.22e-14	-6.94e-17	40.5144	2.14e-15
ASX-3	16	2.83321	9	2.30259	Spring 2015	4.4	0	2.26e-17	0.0670937	0.217722	6.51e-19	1.06e-18	2.81e-18	0.00186074	2.66e-17	0	0.0931699	1.22e-17	0.380479	-6.99e-15	13.1913	45.3588	-6.94e-17	-2.93e-16	4.32e-16	0.654375	-1.22e-14	-6.94e-17	40.5144	2.14e-15
ASX-3	1	0.693147	6	1.94591	Spring 2015	4.4	0	2.26e-17	0.0670937	0.217722	6.51e-19	1.06e-18	2.81e-18	0.00186074	2.66e-17	0	0.0931699	1.22e-17	0.380479	-6.99e-15	13.1913	45.3588	-6.94e-17	-2.93e-16	4.32e-16	0.654375	-1.22e-14	-6.94e-17	40.5144	2.14e-15
ASX-3	76	4.34381	11	2.48491	Spring 2015	4.4	0	2.26e-17	0.0670937	0.217722	6.51e-19	1.06e-18	2.81e-18	0.00186074	2.66e-17	0	0.0931699	1.22e-17	0.380479	-6.99e-15	13.1913	45.3588	-6.94e-17	-2.93e-16	4.32e-16	0.654375	-1.22e-14	-6.94e-17	40.5144	2.14e-15
ASX-3	0	0	12	2.56495	Spring 2015	4.4	0	2.26e-17	0.0670937	0.217722	6.51e-19	1.06e-18	2.81e-18	0.00186074	2.66e-17	0	0.0931699	1.22e-17	0.380479	-6.99e-15	13.1913	45.3588	-6.94e-17	-2.93e-16	4.32e-16	0.654375	-1.22e-14	-6.94e-17	40.5144	2.14e-15
ASX-3	18	2.94444	32	3.49651	Spring 2015	4.4	0	2.26e-17	0.0670937	0.217722	6.51e-19	1.06e-18	2.81e-18	0.00186074	2.66e-17	0	0.0931699	1.22e-17	0.380479	-6.99e-15	13.1913	45.3588	-6.94e-17	-2.93e-16	4.32e-16	0.654375	-1.22e-14	-6.94e-17	40.5144	2.14e-15

## Sheet: Spring 14 AS
Entry	Acylsugar
FA8/AS	1.1
FA8/AS	0.24
FA8/AS	4.39
FA8/AS	3.35
FA8/AS	2.4
FA8/AS	1.92
FA8/AS	0.99
FA8/AS	6.62
FA8/AS	5.08
FA8/AS	5.66
FA8/AS	1
FA8/AS	0.19
FA8/AS	0.39
FA8/AS	7.57
FA8/AS	0.05
FA8/AS	0.86
FA8/AS	1.47
FA8/AS	2.54
FA8/AS	7.4
FA8/AS	6.58
FA8/AS	2.52
FA8/AS	2.54
FA8/AS	2.58
FA8/AS	5.11
FA8/AS	0.87
FA8/AS	1.2
FA8/AS	3.35
FA8/AS	1.06
FA8/AS	4.56
FA8/AS	2.74
FA8/AS	1.99
FA8/AS	-0.15
FA8/AS	0.34
FA8/AS	1.65
FA8/AS	0.66
FA8/AS	-0.26
FA8/AS	1.34
FA8/AS	0.96
FA8/AS	0.22
CU071026	5.56
CU071026	10.61
CU071026	7.63
CU071026	6.97
CU071026	2.14
CU071026	2.08
CU071026	4.84
CU071026	8.26
CU071026	3.6
CU071026	2.69
CU071026	5.61
CU071026	6.17
CU071026	3.88
CU071026	2.07
CU071026	4.58
CU071026	3.3
CU071026	2.79
CU071026	2.55
CU071026	5.12
CU071026	2.12
CU071026	10.67
CU071026	8.4
CU071026	11.31
CU071026	11.47
CU071026	5.74
CU071026	7.15
CU071026	8.09
CU071026	16.53
CU071026	8.47
CU071026	8.89
CU071026	0.93
CU071026	2.14
CU071026	7.65
CU071026	3.27
CU071026	12.12
CU071026	3.81
CU071026	2.32
CU071026	2.99
CU071026	3.22
CU071026	1.72
ISX6	12.88
ISX6	6.93
ISX6	3.14
ISX6	12.49
ISX6	15.01
ISX6	19.31
ISX6	6.07
ISX6	17.31
ISX6	6.34
ISX6	9.76
ISX6	2.74
ISX6	25.67
ISX6	8.08
ISX6	14.44
ISX6	9.53
ISX6	21.59
ISX6	17.27
ISX6	23.73
ISX6	5.36
ISX6	7.85
ISX6	6.5
ISX6	20.32
ISX6	14.14
ISX6	9.49
ISX6	5.2
ISX6	6.49
ISX6	10.48
ISX6	13.3
ISX6	11.12
ISX6	9.26
ISX6	16.9
ISX6	4.46
ISX6	14.91
ISX6	7.32
ISX6	4.52
ISX6	17.33
ISX6	17.78
ISX6	5.75
ISX6	2.27
ISX6	8.97
ISX7	7.08
ISX7	17.01
ISX7	14.91
ISX7	15.1
ISX7	6.16
ISX7	28.55
ISX7	29.58
ISX7	9.61
ISX7	9.45
ISX7	28.27
ISX7	11.28
ISX7	8.79
ISX7	23.43
ISX7	4.51
ISX7	11.19
ISX7	11.62
ISX7	22.94
ISX7	13.59
ISX7	7.04
ISX7	11.93
ISX7	15.33
ISX7	8.89
ISX7	15.59
ISX7	12.05
ISX7	7.61
ISX7	23.33
ISX7	4.78
ISX7	8.06
ISX7	11.08
ISX7	4.85
ISX7	12.93
ISX7	15.7
ISX7	3.66
ISX7	4.1
ISX7	5.47
ISX7	11.33
ISX7	8.05
ISX7	9.09
ISX7	6.36
ISX7	9.12
ISX8	6.46
ISX8	4.63
ISX8	4.69
ISX8	8.67
ISX8	8.12
ISX8	17.49
ISX8	4.78
ISX8	6.94
ISX8	4.95
ISX8	8.17
ISX8	3.3
ISX8	8.27
ISX8	10.1
ISX8	8.06
ISX8	8.95
ISX8	8.6
ISX8	8.1
ISX8	10.62
ISX8	3.98
ISX8	8.34
ISX8	17.89
ISX8	2.65
ISX8	2.78
ISX8	3.74
ISX8	7.49
ISX8	7.72
ISX8	14.42
ISX8	7.87
ISX8	6.42
ISX8	13.54
ISX8	9.81
ISX8	12.09
ISX8	8.34
ISX8	8.14
ISX8	4.32
ISX8	8.58
ISX8	4.8
ISX8	1.53
ISX8	7.58
ISX8	19.6
FA2/AS	2.68
FA2/AS	1.51
FA2/AS	5.34
FA2/AS	4.14
FA2/AS	7.64
FA2/AS	6.84
FA2/AS	5.08
FA2/AS	3.82
FA2/AS	4.03
FA2/AS	9.54
FA2/AS	0.78
FA2/AS	9.72
FA2/AS	1.36
FA2/AS	3.53
FA2/AS	1.09
FA2/AS	2.44
FA2/AS	-0.36
FA2/AS	3.9
FA2/AS	2.09
FA2/AS	3.49
FA2/AS	2.86
FA2/AS	2.96
FA2/AS	2.53
FA2/AS	2.8
FA2/AS	3.45
FA2/AS	1.18
FA2/AS	3.41
FA2/AS	3.53
FA2/AS	2.24
FA2/AS	4.8
FA2/AS	0.65
FA2/AS	3.7
FA2/AS	2.32
FA2/AS	2.46
FA2/AS	1.71
FA2/AS	2.12
FA2/AS	1.12
FA2/AS	0.6
FA2/AS	1.01
FA2/AS	1.16
FL-47	1.3
FL-47	-0.25
FL-47	1.01
FL-47	1.75
FL-47	1.52
FL-47	1.66
FL-47	-0.07
FL-47	2.36
FL-47	-0.92
FL-47	-0.12
FL-47	-0.51
FL-47	-0.36
FL-47	-0.33
FL-47	-0.57
FL-47	-0.84
FL-47	-0.02
FL-47	-1.06
FL-47	1.47
FL-47	0.54
FL-47	0.19
FL-47	1.15
FL-47	-0.07
FL-47	0.85
FL-47	0.57
FL-47	-0.22
FL-47	0.71
FL-47	-0.01
FL-47	0.94
FL-47	1.03
FL-47	-0.17
FL-47	-0.54
FL-47	-0.76
FL-47	-0.57
FL-47	0.31
FL-47	0.19
FL-47	-0.55
FL-47	0.22
FL-47	-0.58
FL-47	0.42
FL-47	-0.16
ASX2	17.37
ASX2	6.09
ASX2	12.88
ASX2	8.63
ASX2	10.28
ASX2	8.71
ASX2	12.29
ASX2	9.91
ASX2	13.97
ASX2	4.46
ASX2	14.18
ASX2	5.95
ASX2	13.47
ASX2	7.69
ASX2	8.25
ASX2	11.73
ASX2	10.39
ASX2	12.49
ASX2	7.22
ASX2	4.59
ASX2	5.89
ASX2	8.74
ASX2	6.64
ASX2	8.89
ASX2	5.54
ASX2	4.04
ASX2	5.72
ASX2	14.16
ASX2	9.7
ASX2	7.44
ASX2	2.61
ASX2	4.78
ASX2	3.72
ASX2	5.7
ASX2	2.24
ASX2	2.5
ASX2	3.74
ASX2	5.87
ASX2	6.96
ASX2	8.15
ISX3	6.44
ISX3	7.45
ISX3	11.08
ISX3	4.34
ISX3	6.53
ISX3	6.6
ISX3	8.25
ISX3	3.14
ISX3	6.64
ISX3	4.19
ISX3	2.52
ISX3	2.68
ISX3	2.68
ISX3	2.76
ISX3	4.8
ISX3	7.51
ISX3	-0.1
ISX3	0.31
ISX3	6.33
ISX3	-0.11
ISX3	3.25
ISX3	4.31
ISX3	4.93
ISX3	0.71
ISX3	4.12
ISX3	2.85
ISX3	2.8
ISX3	2.22
ISX3	4.87
ISX3	9.95
ISX3	2.2
ISX3	4.12
ISX3	4.43
ISX3	0.87
ISX3	2.23
ISX3	0.22
ISX3	1.77
ISX3	-0.19
ISX3	8.07
ISX3	-0.18
ISX2	1.93
ISX2	2.69
ISX2	1.94
ISX2	2.31
ISX2	3.13
ISX2	7.76
ISX2	1.87
ISX2	6.43
ISX2	2.94
ISX2	0.78
ISX2	1.55
ISX2	2.79
ISX2	1.68
ISX2	4.28
ISX2	2.82
ISX2	0.8
ISX2	3.29
ISX2	1.79
ISX2	1.8
ISX2	1.71
ISX2	1.84
ISX2	0.57
ISX2	2.28
ISX2	1.88
ISX2	3.76
ISX2	3.01
ISX2	2.32
ISX2	2.01
ISX2	1.25
ISX2	0.58
ISX2	-0.07
ISX2	1.38
ISX2	0.8
ISX2	1.63
ISX2	-0.1
ISX2	0.84
ISX2	1.11
ISX2	-0.41
ISX2	1.56
ISX2	0.68
ISX4	2.38
ISX4	1.43
ISX4	2.31
ISX4	1.06
ISX4	1.68
ISX4	4.31
ISX4	1.03
ISX4	2.97
ISX4	5.13
ISX4	4.27
ISX4	3.28
ISX4	1.12
ISX4	1.25
ISX4	1.85
ISX4	1.15
ISX4	0.73
ISX4	1.57
ISX4	-0.11
ISX4	1.1
ISX4	-0.51
ISX4	4.54
ISX4	2.65
ISX4	1.7
ISX4	3.65
ISX4	2.33
ISX4	1.68
ISX4	1.64
ISX4	2.82
ISX4	3.8
ISX4	3.29
ISX4	0.14
ISX4	0.69
ISX4	-0.63
ISX4	0.89
ISX4	1.85
ISX4	0.25
ISX4	-1.23
ISX4	-0.65
ISX4	-0.41
ISX4	0.45
ISX1	3.94
ISX1	2.83
ISX1	5.05
ISX1	4.38
ISX1	4.64
ISX1	4.13
ISX1	1.57
ISX1	1.1
ISX1	1.93
ISX1	-0.08
ISX1	1.62
ISX1	3.57
ISX1	3.13
ISX1	6.46
ISX1	1.35
ISX1	3.3
ISX1	4.42
ISX1	5.41
ISX1	2.04
ISX1	4.11
ISX1	4.42
ISX1	1
ISX1	0.95
ISX1	1.66
ISX1	0.66
ISX1	2.25
ISX1	6.67
ISX1	2.16
ISX1	4.4
ISX1	3.68
ISX1	-0.32
ISX1	-0.87
ISX1	0.23
ISX1	0.25
ISX1	1.21
ISX1	1.14
ISX1	0.71
ISX1	-0.2
ISX1	0.4
ISX1	1.51
ASX3	4.29
ASX3	0.37
ASX3	2.62
ASX3	5.33
ASX3	4.33
ASX3	3.37
ASX3	4.29
ASX3	1.27
ASX3	1.6
ASX3	4.17
ASX3	2.44
ASX3	2.3
ASX3	2.48
ASX3	1.28
ASX3	5.37
ASX3	1.07
ASX3	4.13
ASX3	4.48
ASX3	5.81
ASX3	0.65
ASX3	4.07
ASX3	2.15
ASX3	1.65
ASX3	1.31
ASX3	3.49
ASX3	3.77
ASX3	3.26
ASX3	5.89
ASX3	1.63
ASX3	1.17
ASX3	3.95
ASX3	1.08
ASX3	2.55
ASX3	0
ASX3	1.69
ASX3	7.07
ASX3	0.71
ASX3	6.27
ASX3	1.58
ASX3	2.19
ASX1	9.22
ASX1	13.63
ASX1	9.1
ASX1	15.81
ASX1	16.28
ASX1	15.05
ASX1	8.16
ASX1	16.12
ASX1	7.19
ASX1	13.35
ASX1	5.96
ASX1	9.39
ASX1	5.71
ASX1	15.09
ASX1	11.95
ASX1	10.25
ASX1	19.51
ASX1	11.02
ASX1	15.96
ASX1	16.27
ASX1	19.52
ASX1	5.66
ASX1	5.03
ASX1	12.56
ASX1	5.13
ASX1	3.85
ASX1	13.27
ASX1	5.86
ASX1	11.53
ASX1	5.39
ASX1	4.98
ASX1	5.15
ASX1	7.32
ASX1	3.42
ASX1	11.97
ASX1	10.74
ASX1	11.93
ASX1	12.77
ASX1	7.82
ASX1	10.27
TY3/TM2/AS	4.78
TY3/TM2/AS	6.53
TY3/TM2/AS	4.73
TY3/TM2/AS	4.2
TY3/TM2/AS	2.03
TY3/TM2/AS	8.8
TY3/TM2/AS	3.95
TY3/TM2/AS	9.08
TY3/TM2/AS	1.97
TY3/TM2/AS	6.16
TY3/TM2/AS	0.81
TY3/TM2/AS	5.81
TY3/TM2/AS	2.73
TY3/TM2/AS	5.42
TY3/TM2/AS	2.03
TY3/TM2/AS	0.57
TY3/TM2/AS	4.24
TY3/TM2/AS	1.17
TY3/TM2/AS	3.28
TY3/TM2/AS	3.76
TY3/TM2/AS	4.07
TY3/TM2/AS	5.08
TY3/TM2/AS	6.08
TY3/TM2/AS	4.96
TY3/TM2/AS	4.57
TY3/TM2/AS	5.73
TY3/TM2/AS	11.47
TY3/TM2/AS	6.42
TY3/TM2/AS	3.79
TY3/TM2/AS	6.76
TY3/TM2/AS	4.7
TY3/TM2/AS	2.87
TY3/TM2/AS	1.52
TY3/TM2/AS	1.1
TY3/TM2/AS	-0.12
TY3/TM2/AS	1.02
TY3/TM2/AS	4.96
TY3/TM2/AS	1.73
TY3/TM2/AS	1.89
TY3/TM2/AS	4.08
FLX-1	1.35
FLX-1	0.24
FLX-1	2.13
FLX-1	1
FLX-1	0.31
FLX-1	1.53
FLX-1	0.48
FLX-1	0.65
FLX-1	4.43
FLX-1	0.09
FLX-1	-0.58
FLX-1	0.59
FLX-1	-0.15
FLX-1	-1.13
FLX-1	0.46
FLX-1	-0.46
FLX-1	1.02
FLX-1	-0.05
FLX-1	0.57
FLX-1	-0.08
FLX-1	1.59
FLX-1	1.12
FLX-1	0.54
FLX-1	0.25
FLX-1	1.11
FLX-1	-0.5
FLX-1	1.51
FLX-1	1.04
FLX-1	1.71
FLX-1	4.17
FLX-1	-0.18
FLX-1	-0.61
FLX-1	-1.25
FLX-1	-0.49
FLX-1	-1.19
FLX-1	-0.84
FLX-1	0.47
FLX-1	-0.49
FLX-1	-0.8
FLX-1	-0.56

## Sheet: Fall 14 AS
Entry	Acylsugar
ISX-6	35.5
ISX-6	28
ISX-6	34.5
ISX-6	29.5
ISX-6	39.6
ISX-6	24.9
ISX-6	28.1
ISX-6	22.8
ISX-6	40.1
ISX-6	45.1
ISX-6	28.2
ISX-6	29.2
ISX-6	39.3
ISX-6	28.2
ISX-6	23.1
ISX-6	26.7
ISX-6	26.1
ISX-6	24.4
ISX-6	23.5
ISX-6	33.1
ISX-6	22.4
ISX-6	24.7
ISX-6	33.7
ISX-6	41.2
ISX-6	33.6
ISX-6	42.9
ISX-6	27.2
ISX-6	22.9
ISX-6	21.1
ISX-6	34.4
ISX-6	28.9
ISX-6	28.7
ISX-6	30.7
ISX-6	40.3
ISX-6	38.3
ISX-6	25.2
ISX-6	44.3
ISX-6	34.6
ISX-6	45.3
ISX-7	39.1
ISX-7	14.5
ISX-7	19.7
ISX-7	24.6
ISX-7	25.6
ISX-7	37.2
ISX-7	15.4
ISX-7	18.5
ISX-7	23.2
ISX-7	30.4
ISX-7	16.5
ISX-7	19
ISX-7	13.4
ISX-7	13.4
ISX-7	27.5
ISX-7	47.3
ISX-7	25.6
ISX-7	19.6
ISX-7	17.9
ISX-7	21.3
ISX-7	27.1
ISX-7	33.6
ISX-7	30.1
ISX-7	23.5
ISX-7	25.2
ISX-7	30.5
ISX-7	24.6
ISX-7	29.9
ISX-7	16.2
ISX-7	12.3
ISX-7	29.1
ISX-7	31.5
ISX-7	36.4
ISX-7	41.8
ISX-7	36.7
ISX-7	30.8
ISX-7	46
ISX-7	40.3
ISX-7	32.9
ISX-7	23.5
ISX-8	30.4
ISX-8	23.5
ISX-8	20.5
ISX-8	19.5
ISX-8	17.7
ISX-8	27.2
ISX-8	13.9
ISX-8	10.8
ISX-8	35.4
ISX-8	18.7
ISX-8	29.9
ISX-8	28.9
ISX-8	26.4
ISX-8	27.1
ISX-8	21.8
ISX-8	19.8
ISX-8	18.4
ISX-8	35.3
ISX-8	28.5
ISX-8	10.5
ISX-8	15.1
ISX-8	12.3
ISX-8	12.8
ISX-8	23.3
ISX-8	21.3
ISX-8	24.3
ISX-8	28.3
ISX-8	23.9
ISX-8	19.7
ISX-8	38.7
ISX-8	26.5
ISX-8	24.7
ISX-8	24.7
ISX-8	24
ISX-8	21.4
ISX-8	11
ISX-8	17.6
ISX-8	18.8
ISX-8	29.7
CU071026	1.5
CU071026	2.2
CU071026	2.2
CU071026	7.3
CU071026	14.1
CU071026	1.6
CU071026	4.1
CU071026	8.5
CU071026	1.9
CU071026	4.5
CU071026	9.7
CU071026	6.8
CU071026	18.6
CU071026	5.9
CU071026	11.8
CU071026	7.1
CU071026	4.3
CU071026	2.3
CU071026	7.1
CU071026	5
CU071026	4.3
CU071026	3.7
CU071026	10.6
CU071026	19.3
CU071026	6.6
CU071026	14
CU071026	6.4
CU071026	8.6
CU071026	5
CU071026	5.2
CU071026	9.5
CU071026	0.6
CU071026	4.1
CU071026	5.2
CU071026	0.5
CU071026	6
CU071026	3.9
CU071026	6.8
CU071026	0.8
FA2/AS	3.7
FA2/AS	3.9
FA2/AS	5
FA2/AS	0.8
FA2/AS	1.4
FA2/AS	0.8
FA2/AS	1
FA2/AS	2.1
FA2/AS	1.4
FA2/AS	3.6
FA2/AS	4.1
FA2/AS	2.6
FA2/AS	1.4
FA2/AS	4.6
FA2/AS	6.5
FA2/AS	4.3
FA2/AS	2.1
FA2/AS	2.4
FA2/AS	3.1
FA2/AS	4.4
FA2/AS	2.2
FA2/AS	2.8
FA2/AS	2.2
FA2/AS	3
FA2/AS	1.3
FA2/AS	0.8
FA2/AS	3.2
FA2/AS	5.5
FA2/AS	2.6
FA2/AS	7.5
FA2/AS	5.3
FA2/AS	6.1
FA2/AS	4
FA2/AS	2.1
FA2/AS	2.6
FA2/AS	6.7
FA2/AS	7.5
FA2/AS	5.8
FA2/AS	6.6
FA2/AS	4
FA8/AS	1.9
FA8/AS	0.8
FA8/AS	2.2
FA8/AS	1
FA8/AS	0.9
FA8/AS	1
FA8/AS	3
FA8/AS	2.6
FA8/AS	4.3
FA8/AS	2.4
FA8/AS	2
FA8/AS	1.4
FA8/AS	1.3
FA8/AS	1.5
FA8/AS	5.1
FA8/AS	2.8
FA8/AS	4.9
FA8/AS	7.5
FA8/AS	1.4
FA8/AS	1.1
FA8/AS	1.8
FA8/AS	1.7
FA8/AS	8.6
FA8/AS	1.9
FA8/AS	0.6
FA8/AS	2
FA8/AS	0.3
FA8/AS	0.7
FA8/AS	0.2
FA8/AS	2.1
FA8/AS	3.6
FA8/AS	4.2
FA8/AS	0.5
FA8/AS	0.3
FA8/AS	5
FA8/AS	4.6
FA8/AS	3
FA8/AS	2.7
FA8/AS	5.4
FA8/AS	3.5
ASX-1	5.9
ASX-1	5.9
ASX-1	8
ASX-1	5.4
ASX-1	4.7
ASX-1	3
ASX-1	4.1
ASX-1	6.2
ASX-1	3.5
ASX-1	8.1
ASX-1	9.8
ASX-1	4.5
ASX-1	8.6
ASX-1	3.4
ASX-1	6
ASX-1	4.8
ASX-1	6.6
ASX-1	7.1
ASX-1	5.7
ASX-1	6.7
ASX-1	6.8
ASX-1	14.2
ASX-1	8.2
ASX-1	11.6
ASX-1	16.3
ASX-1	10.6
ASX-1	10.6
ASX-1	6.7
ASX-1	3.7
ASX-1	5.8
ASX-1	8
ASX-1	16
ASX-1	12.9
ASX-1	5.3
ASX-1	6.1
ASX-1	1.9
ASX-1	3.7
ASX-1	1.8
ASX-1	4.7
ASX-1	4.6
ASX-2	3.7
ASX-2	5.1
ASX-2	2.9
ASX-2	3.2
ASX-2	2.7
ASX-2	4.8
ASX-2	5.6
ASX-2	3.1
ASX-2	2.2
ASX-2	7.4
ASX-2	2
ASX-2	5.6
ASX-2	10.5
ASX-2	2.5
ASX-2	1
ASX-2	9.8
ASX-2	5.3
ASX-2	2.7
ASX-2	3.4
ASX-2	6.3
ASX-2	7.6
ASX-2	5.4
ASX-2	5.3
ASX-2	2.6
ASX-2	6.7
ASX-2	8.1
ASX-2	7
ASX-2	3.3
ASX-2	3.5
ASX-2	4.5
ASX-2	2.4
ASX-2	3.9
ASX-2	1.4
ASX-2	3.3
ASX-2	6.8
ASX-2	3.4
ASX-2	2.7
ASX-2	1.8
ASX-3	0.9
ASX-3	1.4
ASX-3	0.7
ASX-3	1.4
ASX-3	1.3
ASX-3	1.7
ASX-3	1.6
ASX-3	1.1
ASX-3	0.5
ASX-3	1.8
ASX-3	0.3
ASX-3	0.8
ASX-3	1.1
ASX-3	2.1
ASX-3	2.7
ASX-3	0.8
ASX-3	2.9
ASX-3	2.9
ASX-3	1
ASX-3	1.6
ASX-3	4.1
ASX-3	3.3
ASX-3	1.7
ASX-3	6.6
ASX-3	1.3
ASX-3	0.5
ASX-3	1.7
ASX-3	2.1
ASX-3	9.2
ASX-3	11.2
ASX-3	1.1
ASX-3	1
ASX-3	0.8
ASX-3	1.7
ASX-3	2.9
ASX-3	2.6
ASX-3	3.1
ASX-3	2.4
ASX-3	0.7
ASX-3	3.3
AL10/SW/AS	3.8
AL10/SW/AS	2.9
AL10/SW/AS	3.5
AL10/SW/AS	9.1
AL10/SW/AS	2.8
AL10/SW/AS	4.7
AL10/SW/AS	8.3
AL10/SW/AS	5.3
AL10/SW/AS	4
AL10/SW/AS	2.6
AL10/SW/AS	4.3
AL10/SW/AS	3.7
AL10/SW/AS	7.4
AL10/SW/AS	3.3
AL10/SW/AS	4.1
AL10/SW/AS	13.2
AL10/SW/AS	7.5
AL10/SW/AS	8.2
AL10/SW/AS	2.7
AL10/SW/AS	0.8
AL10/SW/AS	5.7
AL10/SW/AS	1.1
AL10/SW/AS	8.2
AL10/SW/AS	0.7
AL10/SW/AS	2.3
AL10/SW/AS	4.2
AL10/SW/AS	1.2
AL10/SW/AS	4
AL10/SW/AS	1.5
AL10/SW/AS	1.6
AL10/SW/AS	1.3
AL10/SW/AS	1.2
AL10/SW/AS	1.8
AL10/SW/AS	4.4
AL10/SW/AS	3.6
AL10/SW/AS	0.6
AL10/SW/AS	10
AL10/SW/AS	4.9
AL10/SW/AS	6.7
AL10b/SW/AS	5.7
AL10b/SW/AS	5
AL10b/SW/AS	2.9
AL10b/SW/AS	4.9
AL10b/SW/AS	7.4
AL10b/SW/AS	3
AL10b/SW/AS	3.8
AL10b/SW/AS	8.4
AL10b/SW/AS	9.5
AL10b/SW/AS	3.1
AL10b/SW/AS	15
AL10b/SW/AS	3.2
AL10b/SW/AS	5.2
AL10b/SW/AS	5.7
AL10b/SW/AS	8.9
AL10b/SW/AS	8.8
AL10b/SW/AS	10.2
AL10b/SW/AS	8.1
AL10b/SW/AS	1.6
AL10b/SW/AS	6.3
AL10b/SW/AS	2.2
AL10b/SW/AS	1.4
AL10b/SW/AS	2.7
AL10b/SW/AS	3.7
AL10b/SW/AS	2.2
AL10b/SW/AS	5.4
AL10b/SW/AS	4.5
AL10b/SW/AS	4.6
AL10b/SW/AS	5.5
AL10b/SW/AS	4.1
AL10b/SW/AS	1.9
AL10b/SW/AS	4.3
AL10b/SW/AS	4
AL10b/SW/AS	4.8
AL10b/SW/AS	4.2
AL10b/SW/AS	6.1
AL10b/SW/AS	7.2
AL10b/SW/AS	1.1
FL-47	0.2
FL-47	0
FL-47	0.2
FL-47	0.4
FL-47	0.1
FL-47	0.6
FL-47	0.2
FL-47	1
FL-47	1
FL-47	0.1
FL-47	0.3
FL-47	0.6
FL-47	0.2
FL-47	0.4
FL-47	0.3
FL-47	0.1
FL-47	0.2
FL-47	0.9
FL-47	0.4
FL-47	2.6
FL-47	0.2
FL-47	4.8
FL-47	5.8
FL-47	1.8
FL-47	2
FL-47	1.8
FL-47	0.4
FL-47	0.3
FL-47	0.2
FL-47	0.3
FL-47	0.3
FL-47	0.4
FL-47	0.6
FL-47	1.1
FL-47	0.5
FL-47	0.8
FL-47	0.9
FL-47	0.5
FL-47	0.5
FL-47	1.7
FLX-1	0.4
FLX-1	0.5
FLX-1	0.2
FLX-1	0.2
FLX-1	0.2
FLX-1	0.4
FLX-1	0.3
FLX-1	0.4
FLX-1	0.3
FLX-1	0.6
FLX-1	0.4
FLX-1	0.9
FLX-1	0.1
FLX-1	0.2
FLX-1	0.3
FLX-1	0.3
FLX-1	0.5
FLX-1	0.8
FLX-1	0.4
FLX-1	0.9
FLX-1	2.3
FLX-1	0.9
FLX-1	1.1
FLX-1	0.3
FLX-1	0.3
FLX-1	0.8
FLX-1	2.4
FLX-1	1.4
FLX-1	1.4
FLX-1	0.4
FLX-1	0.3
FLX-1	0.6
FLX-1	0.4
FLX-1	0.3
FLX-1	0.2
FLX-1	0.6
FLX-1	0.2
FLX-1	0.5
FLX-1	0.5
FLX-1	0.3
TY3/TM2/AS	2.8
TY3/TM2/AS	8.9
TY3/TM2/AS	0.9
TY3/TM2/AS	2.9
TY3/TM2/AS	4.1
TY3/TM2/AS	5.7
TY3/TM2/AS	3.3
TY3/TM2/AS	2.6
TY3/TM2/AS	10.2
TY3/TM2/AS	4.9
TY3/TM2/AS	4.9
TY3/TM2/AS	3.6
TY3/TM2/AS	5.8
TY3/TM2/AS	7.5
TY3/TM2/AS	5.2
TY3/TM2/AS	6.6
TY3/TM2/AS	10.1
TY3/TM2/AS	5.1
TY3/TM2/AS	9.8
TY3/TM2/AS	16.8
TY3/TM2/AS	2.4
TY3/TM2/AS	4.4
TY3/TM2/AS	4.8
TY3/TM2/AS	5.1
TY3/TM2/AS	1.3
TY3/TM2/AS	1.6
TY3/TM2/AS	0.9
TY3/TM2/AS	3.7
TY3/TM2/AS	5.7
TY3/TM2/AS	3
TY3/TM2/AS	6.8
TY3/TM2/AS	7.6
TY3/TM2/AS	5.9
TY3/TM2/AS	5.1
TY3/TM2/AS	5.7
TY3/TM2/AS	6.8
TY3/TM2/AS	4.5
TY3/TM2/AS	13.5
TY3/TM2/AS	3.1
TY3/TM2/AS	5.5
AL6/SW/AS	9.2
AL6/SW/AS	4.9
AL6/SW/AS	9.5
AL6/SW/AS	8.2
AL6/SW/AS	7.6
AL6/SW/AS	7.6
AL6/SW/AS	3.5
AL6/SW/AS	15.6
AL6/SW/AS	7.8
AL6/SW/AS	2.9
AL6/SW/AS	26.2
AL6/SW/AS	20.4
AL6/SW/AS	8.6
AL6/SW/AS	20.6
AL6/SW/AS	10.9
AL6/SW/AS	11.7
AL6/SW/AS	18.6
AL6/SW/AS	26.1
AL6/SW/AS	27
AL6/SW/AS	19.2
AL6/SW/AS	7.9
AL6/SW/AS	16
AL6/SW/AS	7.7
AL6/SW/AS	5.9
AL6/SW/AS	13.3
AL6/SW/AS	17.9
AL6/SW/AS	18.9
AL6/SW/AS	13.1
AL6/SW/AS	10.9
AL6/SW/AS	8.2
AL6/SW/AS	3.4
AL6/SW/AS	3
AL6/SW/AS	4.6
AL6/SW/AS	6.8
AL6/SW/AS	2.4
AL6/SW/AS	1.1
AL6/SW/AS	20.1
AL6/SW/AS	10.2
AL6/SW/AS	5.2
AL6/SW/AS	6.2
FA7/AS	12.6
FA7/AS	10.6
FA7/AS	1.3
FA7/AS	3.5
FA7/AS	4.7
FA7/AS	6.8
FA7/AS	7.5
FA7/AS	8.5
FA7/AS	2.6
FA7/AS	4.1
FA7/AS	8.9
FA7/AS	7.5
FA7/AS	4.1
FA7/AS	4.9
FA7/AS	2.2
FA7/AS	5.8
FA7/AS	7.7
FA7/AS	9.1
FA7/AS	9.8
FA7/AS	7.7
FA7/AS	9.1
FA7/AS	6.4
FA7/AS	8.8
FA7/AS	6.1
FA7/AS	4
FA7/AS	5.5
FA7/AS	2.6
FA7/AS	3
FA7/AS	7.8
FA7/AS	3.9
FA7/AS	7.3
FA7/AS	12
FA7/AS	6.8
FA7/AS	7.9
FA7/AS	10.2
FA7/AS	6.3
FA7/AS	3.1
FA7/AS	6.4
FA7/AS	4.1
FA7/AS	8.4

## Sheet: Spring 15 AS
Entry	Acylsugar
CU071026	9.57087
CU071026	10.093
CU071026	9.80124
CU071026	11.2681
CU071026	10.2318
CU071026	10.8081
CU071026	15.5038
CU071026	9.15707
CU071026	7.239
CU071026	3.14401
CU071026	3.8123
CU071026	6.46074
CU071026	1.92783
CU071026	2.43561
CU071026	2.24898
CU071026	7.11602
CU071026	7.80354
CU071026	5.06715
CU071026	3.58479
CU071026	6.06283
CU071026	12.6474
CU071026	15.9165
CU071026	7.55369
CU071026	8.76562
CU071026	1.68912
CU071026	16.4165
CU071026	4.22049
CU071026	7.70348
CU071026	13.2137
CU071026	9.21553
CU071026	5.45136
CU071026	5.04945
CU071026	9.45077
CU071026	10.1417
CU071026	4.22245
CU071026	6.72422
CU071026	5.78741
CU071026	6.6419
CU071026	5.68019
FA2/AS	5.67925
FA2/AS	9.12109
FA2/AS	11.4299
FA2/AS	3.47946
FA2/AS	2.65978
FA2/AS	6.29906
FA2/AS	3.97393
FA2/AS	4.58513
FA2/AS	0.849169
FA2/AS	2.51873
FA2/AS	6.62993
FA2/AS	2.05968
FA2/AS	2.14785
FA2/AS	3.10612
FA2/AS	3.68699
FA2/AS	6.83925
FA2/AS	1.36323
FA2/AS	2.24226
FA2/AS	3.9923
FA2/AS	11.604
FA2/AS	8.1148
FA2/AS	5.99917
FA2/AS	16.8689
FA2/AS	6.40527
FA2/AS	9.7727
FA2/AS	10.4334
FA2/AS	16.6508
FA2/AS	14.6731
FA2/AS	6.84032
FA2/AS	5.15115
FA2/AS	4.89229
FA2/AS	5.19709
FA2/AS	5.61418
FA2/AS	5.67456
FA2/AS	4.62594
FA2/AS	4.6343
FA2/AS	5.19559
FA8/AS	4.33622
FA8/AS	5.66592
FA8/AS	4.26931
FA8/AS	4.34555
FA8/AS	12.4896
FA8/AS	7.11966
FA8/AS	3.30138
FA8/AS	1.79956
FA8/AS	1.96776
FA8/AS	3.22489
FA8/AS	7.03457
FA8/AS	7.83386
FA8/AS	5.71223
FA8/AS	3.3016
FA8/AS	9.68944
FA8/AS	3.94682
FA8/AS	2.23602
FA8/AS	8.09087
FA8/AS	1.39018
FA8/AS	2.58296
FA8/AS	6.43644
FA8/AS	5.10907
FA8/AS	7.93226
FA8/AS	7.0579
FA8/AS	5.65398
FA8/AS	5.53702
FA8/AS	5.48998
FA8/AS	2.64645
FA8/AS	5.05862
FA8/AS	13.0312
FA8/AS	10.2829
FA8/AS	11.5031
FA8/AS	4.36576
FA8/AS	4.70324
FA8/AS	8.36307
FA8/AS	7.7431
FA8/AS	6.76166
FA8/AS	7.35375
FA8/AS	5.1308
FA8/AS	3.11679
FL-47	0.439792
FL-47	0.683036
FL-47	0.478885
FL-47	0.563396
FL-47	0.973975
FL-47	0.825874
FL-47	0.462453
FL-47	0.715794
FL-47	0.519284
FL-47	0.459037
FL-47	0.785005
FL-47	0.552083
FL-47	0.726799
FL-47	0.542089
FL-47	0.562155
FL-47	0.895941
FL-47	0.599653
FL-47	0.51242
FL-47	0.966167
FL-47	0.695393
FL-47	0.440314
FL-47	0.566698
FL-47	0.628088
FL-47	0.649219
FL-47	0.608994
FL-47	0.594704
FL-47	0.728885
FL-47	0.470129
FL-47	0.555695
FL-47	0.950076
FL-47	0.494983
FL-47	0.590556
FL-47	0.630962
FL-47	1.2727
FL-47	0.604748
FL-47	0.614324
FL-47	0.546387
FL-47	0.837701
FL-47	0.762464
FL-47	0.928374
FA7/AS	11.164
FA7/AS	12.967
FA7/AS	24.5986
FA7/AS	9.90548
FA7/AS	14.6855
FA7/AS	8.36965
FA7/AS	7.92298
FA7/AS	34.3602
FA7/AS	9.96127
FA7/AS	11.5096
FA7/AS	21.8015
FA7/AS	13.1166
FA7/AS	28.9687
FA7/AS	9.78865
FA7/AS	4.3033
FA7/AS	14.6266
FA7/AS	21.9137
FA7/AS	9.6733
FA7/AS	20.4365
FA7/AS	26.6191
FA7/AS	27.397
FA7/AS	10.6406
FA7/AS	22.1743
FA7/AS	13.3701
FA7/AS	12.2861
FA7/AS	18.2325
FA7/AS	28.5969
FA7/AS	14.9043
FA7/AS	20.1191
FA7/AS	10.3699
FA7/AS	8.57964
FA7/AS	8.72606
FA7/AS	18.9824
FA7/AS	9.91339
FA7/AS	24.3398
FA7/AS	11.2947
FA7/AS	11.4108
FA7/AS	31.5426
FA2/FA8/AS	0.93631
FA2/FA8/AS	2.32259
FA2/FA8/AS	4.03608
FA2/FA8/AS	3.39062
FA2/FA8/AS	1.80262
FA2/FA8/AS	3.15227
FA2/FA8/AS	1.55428
FA2/FA8/AS	2.14755
FA2/FA8/AS	1.64062
FA2/FA8/AS	2.72998
FA2/FA8/AS	2.39564
FA2/FA8/AS	0.931516
FA2/FA8/AS	0.92916
FA2/FA8/AS	0.897923
FA2/FA8/AS	3.09449
FA2/FA8/AS	0.76713
FA2/FA8/AS	1.2673
FA2/FA8/AS	1.88819
FA2/FA8/AS	0.788925
FA2/FA8/AS	0.835146
FA2/FA8/AS	1.02363
FA2/FA8/AS	1.21937
FA2/FA8/AS	6.13844
FA2/FA8/AS	1.53469
FA2/FA8/AS	2.71125
FA2/FA8/AS	1.22049
FA2/FA8/AS	8.61121
FA2/FA8/AS	7.72724
FA2/FA8/AS	1.01863
FA2/FA8/AS	1.75591
FA2/FA8/AS	4.20755
FA2/FA8/AS	6.38906
FA2/FA8/AS	2.65661
FA2/FA8/AS	2.33685
FA2/FA8/AS	4.22997
FA2/FA8/AS	3.76843
FA2/FA8/AS	3.87937
FA2/FA8/AS	4.72367
FA2/FA8/AS	5.5473
FA2/FA8/AS	5.30527
FA2/FA7-AS7/AS	3.96851
FA2/FA7-AS7/AS	5.52704
FA2/FA7-AS7/AS	4.78372
FA2/FA7-AS7/AS	2.90625
FA2/FA7-AS7/AS	3.7236
FA2/FA7-AS7/AS	2.36068
FA2/FA7-AS7/AS	4.88802
FA2/FA7-AS7/AS	11.3067
FA2/FA7-AS7/AS	5.88389
FA2/FA7-AS7/AS	8.5784
FA2/FA7-AS7/AS	11.8488
FA2/FA7-AS7/AS	8.2862
FA2/FA7-AS7/AS	7.03858
FA2/FA7-AS7/AS	12.7885
FA2/FA7-AS7/AS	4.82422
FA2/FA7-AS7/AS	24.561
FA2/FA7-AS7/AS	16.6824
FA2/FA7-AS7/AS	7.83874
FA2/FA7-AS7/AS	3.7496
FA2/FA7-AS7/AS	5.70333
FA2/FA7-AS7/AS	17.623
FA2/FA7-AS7/AS	15.9626
FA2/FA7-AS7/AS	10.7599
FA2/FA7-AS7/AS	11.9984
FA2/FA7-AS7/AS	11.0248
FA2/FA7-AS7/AS	13.778
FA2/FA7-AS7/AS	9.2961
FA2/FA7-AS7/AS	3.62283
FA2/FA7-AS7/AS	11.2022
FA2/FA7-AS7/AS	19.4632
FA2/FA7-AS7/AS	10.2821
FA2/FA7-AS7/AS	8.38228
FA2/FA7-AS7/AS	8.45748
FA2/FA7-AS7/AS	4.01466
FA2/FA7-AS7/AS	9.49455
FA2/FA7-AS7/AS	6.17906
FA2/FA7-AS7/AS	10.8774
FA2/FA7-AS7/AS	11.0255
FA2/FA7-AS7/AS	15.1436
AL-sib	1.94007
AL-sib	4.37422
AL-sib	3.85651
AL-sib	3.68482
AL-sib	14.8583
AL-sib	11.7235
AL-sib	13.3376
AL-sib	6.81676
AL-sib	15.0855
AL-sib	4.74565
AL-sib	3.5397
AL-sib	7.55184
AL-sib	8.22025
AL-sib	1.19956
AL-sib	2.38899
AL-sib	13.3163
AL-sib	3.84715
AL-sib	2.67973
AL-sib	4.67643
AL-sib	11.4848
AL-sib	17.9405
AL-sib	2.66998
AL-sib	18.1936
AL-sib	17.276
AL-sib	6.40477
AL-sib	24.5864
AL-sib	10.0579
AL-sib	17.4844
AL-sib	19.6649
AL-sib	7.65436
AL-sib	6.77076
AL-sib	18.1414
AL-sib	13.1339
AL-sib	17.6319
AL-sib	9.31339
AL-sib	8.54543
AL-sib	11.4769
AL-sib	8.7967
AL-sib	8.28159
AL-sib	12.792
AL6/AS	9.29906
AL6/AS	11.4928
AL6/AS	18.5722
AL6/AS	17.5146
AL6/AS	17.6855
AL6/AS	17.7915
AL6/AS	16.4984
AL6/AS	20.542
AL6/AS	18.7132
AL6/AS	14.9687
AL6/AS	12.817
AL6/AS	12.2697
AL6/AS	20.8041
AL6/AS	20.4235
AL6/AS	20.1323
AL6/AS	8.84691
AL6/AS	30.8468
AL6/AS	13.0269
AL6/AS	17.5162
AL6/AS	18.8381
AL6/AS	18.8473
AL6/AS	32.9002
AL6/AS	20.5067
AL6/AS	13.9573
AL6/AS	24.3318
AL6/AS	11.5061
AL6/AS	17.044
AL6/AS	11.9476
AL6/AS	16.464
AL6/AS	18.4384
AL6/AS	22.0969
AL6/AS	25.5899
AL6/AS	20.7339
AL6/AS	27.1713
AL6/AS	21.3388
AL6/AS	21.0593
AL6/AS	20.5944
AL10/AS	22.3518
AL10/AS	26.723
AL10/AS	8.91417
AL10/AS	8.3636
AL10/AS	7.95039
AL10/AS	16.4982
AL10/AS	9.39227
AL10/AS	4.73308
AL10/AS	8.29136
AL10/AS	5.14855
AL10/AS	5.4715
AL10/AS	9.54133
AL10/AS	14.142
AL10/AS	8.83151
AL10/AS	5.89506
AL10/AS	24.3622
AL10/AS	16.0848
AL10/AS	7.33465
AL10/AS	15.8917
AL10/AS	3.10353
AL10/AS	25.2581
AL10/AS	18.1094
AL10/AS	19.6655
AL10/AS	29.9323
AL10/AS	25.9587
AL10/AS	13.9697
AL10/AS	16.0197
AL10/AS	12.93
AL10/AS	11.5984
AL10/AS	4.84435
AL10/AS	25.3136
AL10/AS	16.1209
AL10/AS	14.0797
AL10/AS	12.072
AL10/AS	7.40325
AL10/AS	22.582
AL6/AL10/AS	23.1312
AL6/AL10/AS	15.8617
AL6/AL10/AS	17.5544
AL6/AL10/AS	15.0476
AL6/AL10/AS	34.3316
AL6/AL10/AS	24.6303
AL6/AL10/AS	23.1484
AL6/AL10/AS	12.5757
AL6/AL10/AS	17.7029
AL6/AL10/AS	14.1024
AL6/AL10/AS	22.9687
AL6/AL10/AS	21.3785
AL6/AL10/AS	20.6649
AL6/AL10/AS	18.5643
AL6/AL10/AS	30.2599
AL6/AL10/AS	17.999
AL6/AL10/AS	18.9662
AL6/AL10/AS	24.8834
AL6/AL10/AS	27.2099
AL6/AL10/AS	30.7795
AL6/AL10/AS	17.537
AL6/AL10/AS	25.6787
AL6/AL10/AS	27.6461
AL6/AL10/AS	25.4988
AL6/AL10/AS	24.6363
AL6/AL10/AS	22.5984
AL6/AL10/AS	28.4988
AL6/AL10/AS	27.4269
AL6/AL10/AS	18.9777
AL6/AL10/AS	22.7867
AL6/AL10/AS	15.159
AL6/AL10/AS	23.7846
AL6/AL10/AS	28.7979
AL6/AL10/AS	19.3074
AL6/AL10/AS	22.5727
AL6/AL10/AS	18.4275
AL6/AL10/AS	22.7986
AL6/AL10/AS	29.8029
ASX-3	4.16028
ASX-3	1.69865
ASX-3	11.7097
ASX-3	9.35812
ASX-3	2.72994
ASX-3	1.96644
ASX-3	6.85565
ASX-3	1.92364
ASX-3	1.29666
ASX-3	1.71108
ASX-3	13.7244
ASX-3	2.39915
ASX-3	1.37774
ASX-3	1.53264
ASX-3	2.25479
ASX-3	1.22614
ASX-3	2.26496
ASX-3	6.73056
ASX-3	7.79732
ASX-3	2.58067
ASX-3	9.59812
ASX-3	7.58992
ASX-3	4.99888
ASX-3	3.71906
ASX-3	4.02618
ASX-3	8.14062
ASX-3	2.09526
ASX-3	3.10183
ASX-3	2.64264
ASX-3	4.28348
ASX-3	4.17746
ASX-3	5.23875
ASX-3	3.17746
ASX-3	2.51798
ASX-3	2.60392
ASX-3	6.04152
ASX-3	3.1237
ASX-3	4.24471
ASX-3	5.22429
ASX-3	3.66922

## Sheet: TYLCV data
Entry	Virus	Virus.N	Experiment	AS_Group	Het.TY3	Estimated Prob
ISX-6	Yes	1	Fall 2014	3	No	0.15
ISX-6	Yes	1	Fall 2014	3	No	0.15
ISX-6	Yes	1	Fall 2014	3	No	0.15
ISX-6	No	0	Fall 2014	3	No	0.15
ISX-6	No	0	Fall 2014	3	No	0.15
ISX-6	No	0	Fall 2014	3	No	0.15
ISX-6	No	0	Fall 2014	3	No	0.15
ISX-6	No	0	Fall 2014	3	No	0.15
ISX-6	No	0	Fall 2014	3	No	0.15
ISX-6	No	0	Fall 2014	3	No	0.15
ISX-6	No	0	Fall 2014	3	No	0.15
ISX-6	No	0	Fall 2014	3	No	0.15
ISX-6	No	0	Fall 2014	3	No	0.15
ISX-6	No	0	Fall 2014	3	No	0.15
ISX-6	No	0	Fall 2014	3	No	0.15
ISX-6	No	0	Fall 2014	3	No	0.15
ISX-6	No	0	Fall 2014	3	No	0.15
ISX-6	No	0	Fall 2014	3	No	0.15
ISX-6	No	0	Fall 2014	3	No	0.15
ISX-6	No	0	Fall 2014	3	No	0.15
ISX-7	Yes	1	Fall 2014	3	No	0.05
ISX-7	No	0	Fall 2014	3	No	0.05
ISX-7	No	0	Fall 2014	3	No	0.05
ISX-7	No	0	Fall 2014	3	No	0.05
ISX-7	No	0	Fall 2014	3	No	0.05
ISX-7	No	0	Fall 2014	3	No	0.05
ISX-7	No	0	Fall 2014	3	No	0.05
ISX-7	No	0	Fall 2014	3	No	0.05
ISX-7	No	0	Fall 2014	3	No	0.05
ISX-7	No	0	Fall 2014	3	No	0.05
ISX-7	No	0	Fall 2014	3	No	0.05
ISX-7	No	0	Fall 2014	3	No	0.05
ISX-7	No	0	Fall 2014	3	No	0.05
ISX-7	No	0	Fall 2014	3	No	0.05
ISX-7	No	0	Fall 2014	3	No	0.05
ISX-7	No	0	Fall 2014	3	No	0.05
ISX-7	No	0	Fall 2014	3	No	0.05
ISX-7	No	0	Fall 2014	3	No	0.05
ISX-7	No	0	Fall 2014	3	No	0.05
ISX-7	No	0	Fall 2014	3	No	0.05
ISX-8	Yes	1	Fall 2014	3	No	0.3
ISX-8	Yes	1	Fall 2014	3	No	0.3
ISX-8	Yes	1	Fall 2014	3	No	0.3
ISX-8	Yes	1	Fall 2014	3	No	0.3
ISX-8	Yes	1	Fall 2014	3	No	0.3
ISX-8	Yes	1	Fall 2014	3	No	0.3
ISX-8	No	0	Fall 2014	3	No	0.3
ISX-8	No	0	Fall 2014	3	No	0.3
ISX-8	No	0	Fall 2014	3	No	0.3
ISX-8	No	0	Fall 2014	3	No	0.3
ISX-8	No	0	Fall 2014	3	No	0.3
ISX-8	No	0	Fall 2014	3	No	0.3
ISX-8	No	0	Fall 2014	3	No	0.3
ISX-8	No	0	Fall 2014	3	No	0.3
ISX-8	No	0	Fall 2014	3	No	0.3
ISX-8	No	0	Fall 2014	3	No	0.3
ISX-8	No	0	Fall 2014	3	No	0.3
ISX-8	No	0	Fall 2014	3	No	0.3
ISX-8	No	0	Fall 2014	3	No	0.3
ISX-8	No	0	Fall 2014	3	No	0.3
CU071026	Yes	1	Fall 2014	2	No	0.15
CU071026	Yes	1	Fall 2014	2	No	0.15
CU071026	Yes	1	Fall 2014	2	No	0.15
CU071026	No	0	Fall 2014	2	No	0.15
CU071026	No	0	Fall 2014	2	No	0.15
CU071026	No	0	Fall 2014	2	No	0.15
CU071026	No	0	Fall 2014	2	No	0.15
CU071026	No	0	Fall 2014	2	No	0.15
CU071026	No	0	Fall 2014	2	No	0.15
CU071026	No	0	Fall 2014	2	No	0.15
CU071026	No	0	Fall 2014	2	No	0.15
CU071026	No	0	Fall 2014	2	No	0.15
CU071026	No	0	Fall 2014	2	No	0.15
CU071026	No	0	Fall 2014	2	No	0.15
CU071026	No	0	Fall 2014	2	No	0.15
CU071026	No	0	Fall 2014	2	No	0.15
CU071026	No	0	Fall 2014	2	No	0.15
CU071026	No	0	Fall 2014	2	No	0.15
CU071026	No	0	Fall 2014	2	No	0.15
CU071026	No	0	Fall 2014	2	No	0.15
FA2/AS	Yes	1	Fall 2014	1	No	0.2
FA2/AS	Yes	1	Fall 2014	1	No	0.2
FA2/AS	Yes	1	Fall 2014	1	No	0.2
FA2/AS	Yes	1	Fall 2014	1	No	0.2
FA2/AS	No	0	Fall 2014	1	No	0.2
FA2/AS	No	0	Fall 2014	1	No	0.2
FA2/AS	No	0	Fall 2014	1	No	0.2
FA2/AS	No	0	Fall 2014	1	No	0.2
FA2/AS	No	0	Fall 2014	1	No	0.2
FA2/AS	No	0	Fall 2014	1	No	0.2
FA2/AS	No	0	Fall 2014	1	No	0.2
FA2/AS	No	0	Fall 2014	1	No	0.2
FA2/AS	No	0	Fall 2014	1	No	0.2
FA2/AS	No	0	Fall 2014	1	No	0.2
FA2/AS	No	0	Fall 2014	1	No	0.2
FA2/AS	No	0	Fall 2014	1	No	0.2
FA2/AS	No	0	Fall 2014	1	No	0.2
FA2/AS	No	0	Fall 2014	1	No	0.2
FA2/AS	No	0	Fall 2014	1	No	0.2
FA2/AS	No	0	Fall 2014	1	No	0.2
FA8/AS	Yes	1	Fall 2014	1	No	0.1
FA8/AS	Yes	1	Fall 2014	1	No	0.1
FA8/AS	No	0	Fall 2014	1	No	0.1
FA8/AS	No	0	Fall 2014	1	No	0.1
FA8/AS	No	0	Fall 2014	1	No	0.1
FA8/AS	No	0	Fall 2014	1	No	0.1
FA8/AS	No	0	Fall 2014	1	No	0.1
FA8/AS	No	0	Fall 2014	1	No	0.1
FA8/AS	No	0	Fall 2014	1	No	0.1
FA8/AS	No	0	Fall 2014	1	No	0.1
FA8/AS	No	0	Fall 2014	1	No	0.1
FA8/AS	No	0	Fall 2014	1	No	0.1
FA8/AS	No	0	Fall 2014	1	No	0.1
FA8/AS	No	0	Fall 2014	1	No	0.1
FA8/AS	No	0	Fall 2014	1	No	0.1
FA8/AS	No	0	Fall 2014	1	No	0.1
FA8/AS	No	0	Fall 2014	1	No	0.1
FA8/AS	No	0	Fall 2014	1	No	0.1
FA8/AS	No	0	Fall 2014	1	No	0.1
FA8/AS	No	0	Fall 2014	1	No	0.1
ASX-1	No	0	Fall 2014	2	Yes	3.18e-09
ASX-1	No	0	Fall 2014	2	Yes	3.18e-09
ASX-1	No	0	Fall 2014	2	Yes	3.18e-09
ASX-1	No	0	Fall 2014	2	Yes	3.18e-09
ASX-1	No	0	Fall 2014	2	Yes	3.18e-09
ASX-1	No	0	Fall 2014	2	Yes	3.18e-09
ASX-1	No	0	Fall 2014	2	Yes	3.18e-09
ASX-1	No	0	Fall 2014	2	Yes	3.18e-09
ASX-1	No	0	Fall 2014	2	Yes	3.18e-09
ASX-1	No	0	Fall 2014	2	Yes	3.18e-09
ASX-1	No	0	Fall 2014	2	Yes	3.18e-09
ASX-1	No	0	Fall 2014	2	Yes	3.18e-09
ASX-1	No	0	Fall 2014	2	Yes	3.18e-09
ASX-1	No	0	Fall 2014	2	Yes	3.18e-09
ASX-1	No	0	Fall 2014	2	Yes	3.18e-09
ASX-1	No	0	Fall 2014	2	Yes	3.18e-09
ASX-1	No	0	Fall 2014	2	Yes	3.18e-09
ASX-1	No	0	Fall 2014	2	Yes	3.18e-09
ASX-1	No	0	Fall 2014	2	Yes	3.18e-09
ASX-1	No	0	Fall 2014	2	Yes	3.18e-09
ASX-2	Yes	1	Fall 2014	2	No	0.25
ASX-2	Yes	1	Fall 2014	2	No	0.25
ASX-2	Yes	1	Fall 2014	2	No	0.25
ASX-2	Yes	1	Fall 2014	2	No	0.25
ASX-2	Yes	1	Fall 2014	2	No	0.25
ASX-2	No	0	Fall 2014	2	No	0.25
ASX-2	No	0	Fall 2014	2	No	0.25
ASX-2	No	0	Fall 2014	2	No	0.25
ASX-2	No	0	Fall 2014	2	No	0.25
ASX-2	No	0	Fall 2014	2	No	0.25
ASX-2	No	0	Fall 2014	2	No	0.25
ASX-2	No	0	Fall 2014	2	No	0.25
ASX-2	No	0	Fall 2014	2	No	0.25
ASX-2	No	0	Fall 2014	2	No	0.25
ASX-2	No	0	Fall 2014	2	No	0.25
ASX-2	No	0	Fall 2014	2	No	0.25
ASX-2	No	0	Fall 2014	2	No	0.25
ASX-2	No	0	Fall 2014	2	No	0.25
ASX-2	No	0	Fall 2014	2	No	0.25
ASX-2	No	0	Fall 2014	2	No	0.25
ASX-3	Yes	1	Fall 2014	1	Yes	0.15
ASX-3	Yes	1	Fall 2014	1	Yes	0.15
ASX-3	Yes	1	Fall 2014	1	Yes	0.15
ASX-3	No	0	Fall 2014	1	Yes	0.15
ASX-3	No	0	Fall 2014	1	Yes	0.15
ASX-3	No	0	Fall 2014	1	Yes	0.15
ASX-3	No	0	Fall 2014	1	Yes	0.15
ASX-3	No	0	Fall 2014	1	Yes	0.15
ASX-3	No	0	Fall 2014	1	Yes	0.15
ASX-3	No	0	Fall 2014	1	Yes	0.15
ASX-3	No	0	Fall 2014	1	Yes	0.15
ASX-3	No	0	Fall 2014	1	Yes	0.15
ASX-3	No	0	Fall 2014	1	Yes	0.15
ASX-3	No	0	Fall 2014	1	Yes	0.15
ASX-3	No	0	Fall 2014	1	Yes	0.15
ASX-3	No	0	Fall 2014	1	Yes	0.15
ASX-3	No	0	Fall 2014	1	Yes	0.15
ASX-3	No	0	Fall 2014	1	Yes	0.15
ASX-3	No	0	Fall 2014	1	Yes	0.15
ASX-3	No	0	Fall 2014	1	Yes	0.15
AL10/AS	Yes	1	Fall 2014	1	No	0.2
AL10/AS	Yes	1	Fall 2014	1	No	0.2
AL10/AS	Yes	1	Fall 2014	1	No	0.2
AL10/AS	Yes	1	Fall 2014	1	No	0.2
AL10/AS	No	0	Fall 2014	1	No	0.2
AL10/AS	No	0	Fall 2014	1	No	0.2
AL10/AS	No	0	Fall 2014	1	No	0.2
AL10/AS	No	0	Fall 2014	1	No	0.2
AL10/AS	No	0	Fall 2014	1	No	0.2
AL10/AS	No	0	Fall 2014	1	No	0.2
AL10/AS	No	0	Fall 2014	1	No	0.2
AL10/AS	No	0	Fall 2014	1	No	0.2
AL10/AS	No	0	Fall 2014	1	No	0.2
AL10/AS	No	0	Fall 2014	1	No	0.2
AL10/AS	No	0	Fall 2014	1	No	0.2
AL10/AS	No	0	Fall 2014	1	No	0.2
AL10/AS	No	0	Fall 2014	1	No	0.2
AL10/AS	No	0	Fall 2014	1	No	0.2
AL10/AS	No	0	Fall 2014	1	No	0.2
AL10/AS	No	0	Fall 2014	1	No	0.2
AL10b/AS	Yes	1	Fall 2014	2	No	0.2
AL10b/AS	Yes	1	Fall 2014	2	No	0.2
AL10b/AS	Yes	1	Fall 2014	2	No	0.2
AL10b/AS	Yes	1	Fall 2014	2	No	0.2
AL10b/AS	No	0	Fall 2014	2	No	0.2
AL10b/AS	No	0	Fall 2014	2	No	0.2
AL10b/AS	No	0	Fall 2014	2	No	0.2
AL10b/AS	No	0	Fall 2014	2	No	0.2
AL10b/AS	No	0	Fall 2014	2	No	0.2
AL10b/AS	No	0	Fall 2014	2	No	0.2
AL10b/AS	No	0	Fall 2014	2	No	0.2
AL10b/AS	No	0	Fall 2014	2	No	0.2
AL10b/AS	No	0	Fall 2014	2	No	0.2
AL10b/AS	No	0	Fall 2014	2	No	0.2
AL10b/AS	No	0	Fall 2014	2	No	0.2
AL10b/AS	No	0	Fall 2014	2	No	0.2
AL10b/AS	No	0	Fall 2014	2	No	0.2
AL10b/AS	No	0	Fall 2014	2	No	0.2
AL10b/AS	No	0	Fall 2014	2	No	0.2
AL10b/AS	No	0	Fall 2014	2	No	0.2
AL6/SW5/AS	Yes	1	Fall 2014	3	No	0.05
AL6/SW5/AS	No	0	Fall 2014	3	No	0.05
AL6/SW5/AS	No	0	Fall 2014	3	No	0.05
AL6/SW5/AS	No	0	Fall 2014	3	No	0.05
AL6/SW5/AS	No	0	Fall 2014	3	No	0.05
AL6/SW5/AS	No	0	Fall 2014	3	No	0.05
AL6/SW5/AS	No	0	Fall 2014	3	No	0.05
AL6/SW5/AS	No	0	Fall 2014	3	No	0.05
AL6/SW5/AS	No	0	Fall 2014	3	No	0.05
AL6/SW5/AS	No	0	Fall 2014	3	No	0.05
AL6/SW5/AS	No	0	Fall 2014	3	No	0.05
AL6/SW5/AS	No	0	Fall 2014	3	No	0.05
AL6/SW5/AS	No	0	Fall 2014	3	No	0.05
AL6/SW5/AS	No	0	Fall 2014	3	No	0.05
AL6/SW5/AS	No	0	Fall 2014	3	No	0.05
AL6/SW5/AS	No	0	Fall 2014	3	No	0.05
AL6/SW5/AS	No	0	Fall 2014	3	No	0.05
AL6/SW5/AS	No	0	Fall 2014	3	No	0.05
AL6/SW5/AS	No	0	Fall 2014	3	No	0.05
AL6/SW5/AS	No	0	Fall 2014	3	No	0.05
FA7/AS	No	0	Fall 2014	2	No	3.18e-09
FA7/AS	No	0	Fall 2014	2	No	3.18e-09
FA7/AS	No	0	Fall 2014	2	No	3.18e-09
FA7/AS	No	0	Fall 2014	2	No	3.18e-09
FA7/AS	No	0	Fall 2014	2	No	3.18e-09
FA7/AS	No	0	Fall 2014	2	No	3.18e-09
FA7/AS	No	0	Fall 2014	2	No	3.18e-09
FA7/AS	No	0	Fall 2014	2	No	3.18e-09
FA7/AS	No	0	Fall 2014	2	No	3.18e-09
FA7/AS	No	0	Fall 2014	2	No	3.18e-09
FA7/AS	No	0	Fall 2014	2	No	3.18e-09
FA7/AS	No	0	Fall 2014	2	No	3.18e-09
FA7/AS	No	0	Fall 2014	2	No	3.18e-09
FA7/AS	No	0	Fall 2014	2	No	3.18e-09
FA7/AS	No	0	Fall 2014	2	No	3.18e-09
FA7/AS	No	0	Fall 2014	2	No	3.18e-09
FA7/AS	No	0	Fall 2014	2	No	3.18e-09
FA7/AS	No	0	Fall 2014	2	No	3.18e-09
FA7/AS	No	0	Fall 2014	2	No	3.18e-09
FA7/AS	No	0	Fall 2014	2	No	3.18e-09
ISX-1	Yes	1	Spring 2014	1	No	0.266667
ISX-1	Yes	1	Spring 2014	1	No	0.266667
ISX-1	Yes	1	Spring 2014	1	No	0.266667
ISX-1	Yes	1	Spring 2014	1	No	0.266667
ISX-1	No	0	Spring 2014	1	No	0.266667
ISX-1	No	0	Spring 2014	1	No	0.266667
ISX-1	No	0	Spring 2014	1	No	0.266667
ISX-1	No	0	Spring 2014	1	No	0.266667
ISX-1	No	0	Spring 2014	1	No	0.266667
ISX-1	No	0	Spring 2014	1	No	0.266667
ISX-1	No	0	Spring 2014	1	No	0.266667
ISX-1	No	0	Spring 2014	1	No	0.266667
ISX-1	No	0	Spring 2014	1	No	0.266667
ISX-1	No	0	Spring 2014	1	No	0.266667
ISX-1	No	0	Spring 2014	1	No	0.266667
ISX-2	Yes	1	Spring 2014	1	No	0.466667
ISX-2	Yes	1	Spring 2014	1	No	0.466667
ISX-2	Yes	1	Spring 2014	1	No	0.466667
ISX-2	Yes	1	Spring 2014	1	No	0.466667
ISX-2	Yes	1	Spring 2014	1	No	0.466667
ISX-2	Yes	1	Spring 2014	1	No	0.466667
ISX-2	Yes	1	Spring 2014	1	No	0.466667
ISX-2	No	0	Spring 2014	1	No	0.466667
ISX-2	No	0	Spring 2014	1	No	0.466667
ISX-2	No	0	Spring 2014	1	No	0.466667
ISX-2	No	0	Spring 2014	1	No	0.466667
ISX-2	No	0	Spring 2014	1	No	0.466667
ISX-2	No	0	Spring 2014	1	No	0.466667
ISX-2	No	0	Spring 2014	1	No	0.466667
ISX-2	No	0	Spring 2014	1	No	0.466667
ISX-3	Yes	1	Spring 2014	1	No	0.6
ISX-3	Yes	1	Spring 2014	1	No	0.6
ISX-3	Yes	1	Spring 2014	1	No	0.6
ISX-3	Yes	1	Spring 2014	1	No	0.6
ISX-3	Yes	1	Spring 2014	1	No	0.6
ISX-3	Yes	1	Spring 2014	1	No	0.6
ISX-3	Yes	1	Spring 2014	1	No	0.6
ISX-3	Yes	1	Spring 2014	1	No	0.6
ISX-3	Yes	1	Spring 2014	1	No	0.6
ISX-3	Yes	1	Spring 2014	1	No	0.6
ISX-3	Yes	1	Spring 2014	1	No	0.6
ISX-3	Yes	1	Spring 2014	1	No	0.6
ISX-3	No	0	Spring 2014	1	No	0.6
ISX-3	No	0	Spring 2014	1	No	0.6
ISX-3	No	0	Spring 2014	1	No	0.6
ISX-3	No	0	Spring 2014	1	No	0.6
ISX-3	No	0	Spring 2014	1	No	0.6
ISX-3	No	0	Spring 2014	1	No	0.6
ISX-3	No	0	Spring 2014	1	No	0.6
ISX-3	No	0	Spring 2014	1	No	0.6
ISX-6	Yes	1	Spring 2014	3	No	0.25
ISX-6	Yes	1	Spring 2014	3	No	0.25
ISX-6	Yes	1	Spring 2014	3	No	0.25
ISX-6	Yes	1	Spring 2014	3	No	0.25
ISX-6	Yes	1	Spring 2014	3	No	0.25
ISX-6	No	0	Spring 2014	3	No	0.25
ISX-6	No	0	Spring 2014	3	No	0.25
ISX-6	No	0	Spring 2014	3	No	0.25
ISX-6	No	0	Spring 2014	3	No	0.25
ISX-6	No	0	Spring 2014	3	No	0.25
ISX-6	No	0	Spring 2014	3	No	0.25
ISX-6	No	0	Spring 2014	3	No	0.25
ISX-6	No	0	Spring 2014	3	No	0.25
ISX-6	No	0	Spring 2014	3	No	0.25
ISX-6	No	0	Spring 2014	3	No	0.25
ISX-6	No	0	Spring 2014	3	No	0.25
ISX-6	No	0	Spring 2014	3	No	0.25
ISX-6	No	0	Spring 2014	3	No	0.25
ISX-6	No	0	Spring 2014	3	No	0.25
ISX-6	No	0	Spring 2014	3	No	0.25
ISX-7	Yes	1	Spring 2014	3	No	0.133333
ISX-7	Yes	1	Spring 2014	3	No	0.133333
ISX-7	No	0	Spring 2014	3	No	0.133333
ISX-7	No	0	Spring 2014	3	No	0.133333
ISX-7	No	0	Spring 2014	3	No	0.133333
ISX-7	No	0	Spring 2014	3	No	0.133333
ISX-7	No	0	Spring 2014	3	No	0.133333
ISX-7	No	0	Spring 2014	3	No	0.133333
ISX-7	No	0	Spring 2014	3	No	0.133333
ISX-7	No	0	Spring 2014	3	No	0.133333
ISX-7	No	0	Spring 2014	3	No	0.133333
ISX-7	No	0	Spring 2014	3	No	0.133333
ISX-7	No	0	Spring 2014	3	No	0.133333
ISX-7	No	0	Spring 2014	3	No	0.133333
ISX-7	No	0	Spring 2014	3	No	0.133333
ISX-8	Yes	1	Spring 2014	2	No	0.421053
ISX-8	Yes	1	Spring 2014	2	No	0.421053
ISX-8	Yes	1	Spring 2014	2	No	0.421053
ISX-8	Yes	1	Spring 2014	2	No	0.421053
ISX-8	Yes	1	Spring 2014	2	No	0.421053
ISX-8	Yes	1	Spring 2014	2	No	0.421053
ISX-8	Yes	1	Spring 2014	2	No	0.421053
ISX-8	Yes	1	Spring 2014	2	No	0.421053
ISX-8	No	0	Spring 2014	2	No	0.421053
ISX-8	No	0	Spring 2014	2	No	0.421053
ISX-8	No	0	Spring 2014	2	No	0.421053
ISX-8	No	0	Spring 2014	2	No	0.421053
ISX-8	No	0	Spring 2014	2	No	0.421053
ISX-8	No	0	Spring 2014	2	No	0.421053
ISX-8	No	0	Spring 2014	2	No	0.421053
ISX-8	No	0	Spring 2014	2	No	0.421053
ISX-8	No	0	Spring 2014	2	No	0.421053
ISX-8	No	0	Spring 2014	2	No	0.421053
ISX-8	No	0	Spring 2014	2	No	0.421053
CU071026	Yes	1	Spring 2014	2	No	0.363636
CU071026	Yes	1	Spring 2014	2	No	0.363636
CU071026	Yes	1	Spring 2014	2	No	0.363636
CU071026	Yes	1	Spring 2014	2	No	0.363636
CU071026	No	0	Spring 2014	2	No	0.363636
CU071026	No	0	Spring 2014	2	No	0.363636
CU071026	No	0	Spring 2014	2	No	0.363636
CU071026	No	0	Spring 2014	2	No	0.363636
CU071026	No	0	Spring 2014	2	No	0.363636
CU071026	No	0	Spring 2014	2	No	0.363636
CU071026	No	0	Spring 2014	2	No	0.363636
FA2/AS	Yes	1	Spring 2014	1	No	0.818182
FA2/AS	Yes	1	Spring 2014	1	No	0.818182
FA2/AS	Yes	1	Spring 2014	1	No	0.818182
FA2/AS	Yes	1	Spring 2014	1	No	0.818182
FA2/AS	Yes	1	Spring 2014	1	No	0.818182
FA2/AS	Yes	1	Spring 2014	1	No	0.818182
FA2/AS	Yes	1	Spring 2014	1	No	0.818182
FA2/AS	Yes	1	Spring 2014	1	No	0.818182
FA2/AS	Yes	1	Spring 2014	1	No	0.818182
FA2/AS	No	0	Spring 2014	1	No	0.818182
FA2/AS	No	0	Spring 2014	1	No	0.818182
FA8/AS	Yes	1	Spring 2014	1	No	0.6
FA8/AS	Yes	1	Spring 2014	1	No	0.6
FA8/AS	Yes	1	Spring 2014	1	No	0.6
FA8/AS	Yes	1	Spring 2014	1	No	0.6
FA8/AS	Yes	1	Spring 2014	1	No	0.6
FA8/AS	Yes	1	Spring 2014	1	No	0.6
FA8/AS	Yes	1	Spring 2014	1	No	0.6
FA8/AS	Yes	1	Spring 2014	1	No	0.6
FA8/AS	Yes	1	Spring 2014	1	No	0.6
FA8/AS	Yes	1	Spring 2014	1	No	0.6
FA8/AS	Yes	1	Spring 2014	1	No	0.6
FA8/AS	Yes	1	Spring 2014	1	No	0.6
FA8/AS	No	0	Spring 2014	1	No	0.6
FA8/AS	No	0	Spring 2014	1	No	0.6
FA8/AS	No	0	Spring 2014	1	No	0.6
FA8/AS	No	0	Spring 2014	1	No	0.6
FA8/AS	No	0	Spring 2014	1	No	0.6
FA8/AS	No	0	Spring 2014	1	No	0.6
FA8/AS	No	0	Spring 2014	1	No	0.6
FA8/AS	No	0	Spring 2014	1	No	0.6
ASX-1	Yes	1	Spring 2014	3	Yes	0.6
ASX-1	Yes	1	Spring 2014	3	Yes	0.6
ASX-1	Yes	1	Spring 2014	3	Yes	0.6
ASX-1	Yes	1	Spring 2014	3	Yes	0.6
ASX-1	Yes	1	Spring 2014	3	Yes	0.6
ASX-1	Yes	1	Spring 2014	3	Yes	0.6
ASX-1	Yes	1	Spring 2014	3	Yes	0.6
ASX-1	Yes	1	Spring 2014	3	Yes	0.6
ASX-1	Yes	1	Spring 2014	3	Yes	0.6
ASX-1	No	0	Spring 2014	3	Yes	0.6
ASX-1	No	0	Spring 2014	3	Yes	0.6
ASX-1	No	0	Spring 2014	3	Yes	0.6
ASX-1	No	0	Spring 2014	3	Yes	0.6
ASX-1	No	0	Spring 2014	3	Yes	0.6
ASX-1	No	0	Spring 2014	3	Yes	0.6
ASX-2	Yes	1	Spring 2014	2	No	0.5
ASX-2	Yes	1	Spring 2014	2	No	0.5
ASX-2	Yes	1	Spring 2014	2	No	0.5
ASX-2	Yes	1	Spring 2014	2	No	0.5
ASX-2	Yes	1	Spring 2014	2	No	0.5
ASX-2	Yes	1	Spring 2014	2	No	0.5
ASX-2	Yes	1	Spring 2014	2	No	0.5
ASX-2	Yes	1	Spring 2014	2	No	0.5
ASX-2	Yes	1	Spring 2014	2	No	0.5
ASX-2	Yes	1	Spring 2014	2	No	0.5
ASX-2	No	0	Spring 2014	2	No	0.5
ASX-2	No	0	Spring 2014	2	No	0.5
ASX-2	No	0	Spring 2014	2	No	0.5
ASX-2	No	0	Spring 2014	2	No	0.5
ASX-2	No	0	Spring 2014	2	No	0.5
ASX-2	No	0	Spring 2014	2	No	0.5
ASX-2	No	0	Spring 2014	2	No	0.5
ASX-2	No	0	Spring 2014	2	No	0.5
ASX-2	No	0	Spring 2014	2	No	0.5
ASX-2	No	0	Spring 2014	2	No	0.5
ASX-3	Yes	1	Spring 2014	1	Yes	0.3
ASX-3	Yes	1	Spring 2014	1	Yes	0.3
ASX-3	Yes	1	Spring 2014	1	Yes	0.3
ASX-3	No	0	Spring 2014	1	Yes	0.3
ASX-3	No	0	Spring 2014	1	Yes	0.3
ASX-3	No	0	Spring 2014	1	Yes	0.3
ASX-3	No	0	Spring 2014	1	Yes	0.3
ASX-3	No	0	Spring 2014	1	Yes	0.3
ASX-3	No	0	Spring 2014	1	Yes	0.3
ASX-3	No	0	Spring 2014	1	Yes	0.3
CU071026	Yes	1	Spring 2015	2	No	0.05
CU071026	No	0	Spring 2015	2	No	0.05
CU071026	No	0	Spring 2015	2	No	0.05
CU071026	No	0	Spring 2015	2	No	0.05
CU071026	No	0	Spring 2015	2	No	0.05
CU071026	No	0	Spring 2015	2	No	0.05
CU071026	No	0	Spring 2015	2	No	0.05
CU071026	No	0	Spring 2015	2	No	0.05
CU071026	No	0	Spring 2015	2	No	0.05
CU071026	No	0	Spring 2015	2	No	0.05
CU071026	No	0	Spring 2015	2	No	0.05
CU071026	No	0	Spring 2015	2	No	0.05
CU071026	No	0	Spring 2015	2	No	0.05
CU071026	No	0	Spring 2015	2	No	0.05
CU071026	No	0	Spring 2015	2	No	0.05
CU071026	No	0	Spring 2015	2	No	0.05
CU071026	No	0	Spring 2015	2	No	0.05
CU071026	No	0	Spring 2015	2	No	0.05
CU071026	No	0	Spring 2015	2	No	0.05
CU071026	No	0	Spring 2015	2	No	0.05
FA2/AS	Yes	1	Spring 2015	2	No	0.117647
FA2/AS	Yes	1	Spring 2015	2	No	0.117647
FA2/AS	No	0	Spring 2015	2	No	0.117647
FA2/AS	No	0	Spring 2015	2	No	0.117647
FA2/AS	No	0	Spring 2015	2	No	0.117647
FA2/AS	No	0	Spring 2015	2	No	0.117647
FA2/AS	No	0	Spring 2015	2	No	0.117647
FA2/AS	No	0	Spring 2015	2	No	0.117647
FA2/AS	No	0	Spring 2015	2	No	0.117647
FA2/AS	No	0	Spring 2015	2	No	0.117647
FA2/AS	No	0	Spring 2015	2	No	0.117647
FA2/AS	No	0	Spring 2015	2	No	0.117647
FA2/AS	No	0	Spring 2015	2	No	0.117647
FA2/AS	No	0	Spring 2015	2	No	0.117647
FA2/AS	No	0	Spring 2015	2	No	0.117647
FA2/AS	No	0	Spring 2015	2	No	0.117647
FA2/AS	No	0	Spring 2015	2	No	0.117647
FA8/AS	No	0	Spring 2015	2	No	3.18e-09
FA8/AS	No	0	Spring 2015	2	No	3.18e-09
FA8/AS	No	0	Spring 2015	2	No	3.18e-09
FA8/AS	No	0	Spring 2015	2	No	3.18e-09
FA8/AS	No	0	Spring 2015	2	No	3.18e-09
FA8/AS	No	0	Spring 2015	2	No	3.18e-09
FA8/AS	No	0	Spring 2015	2	No	3.18e-09
FA8/AS	No	0	Spring 2015	2	No	3.18e-09
FA8/AS	No	0	Spring 2015	2	No	3.18e-09
FA8/AS	No	0	Spring 2015	2	No	3.18e-09
FA8/AS	No	0	Spring 2015	2	No	3.18e-09
FA8/AS	No	0	Spring 2015	2	No	3.18e-09
FA8/AS	No	0	Spring 2015	2	No	3.18e-09
FA8/AS	No	0	Spring 2015	2	No	3.18e-09
FA8/AS	No	0	Spring 2015	2	No	3.18e-09
FA8/AS	No	0	Spring 2015	2	No	3.18e-09
FA8/AS	No	0	Spring 2015	2	No	3.18e-09
FA8/AS	No	0	Spring 2015	2	No	3.18e-09
FA8/AS	No	0	Spring 2015	2	No	3.18e-09
FA8/AS	No	0	Spring 2015	2	No	3.18e-09
FA7/AS	No	0	Spring 2015	3	No	3.18e-09
FA7/AS	No	0	Spring 2015	3	No	3.18e-09
FA7/AS	No	0	Spring 2015	3	No	3.18e-09
FA7/AS	No	0	Spring 2015	3	No	3.18e-09
FA7/AS	No	0	Spring 2015	3	No	3.18e-09
FA7/AS	No	0	Spring 2015	3	No	3.18e-09
FA7/AS	No	0	Spring 2015	3	No	3.18e-09
FA7/AS	No	0	Spring 2015	3	No	3.18e-09
FA7/AS	No	0	Spring 2015	3	No	3.18e-09
FA7/AS	No	0	Spring 2015	3	No	3.18e-09
FA7/AS	No	0	Spring 2015	3	No	3.18e-09
FA7/AS	No	0	Spring 2015	3	No	3.18e-09
FA7/AS	No	0	Spring 2015	3	No	3.18e-09
FA7/AS	No	0	Spring 2015	3	No	3.18e-09
FA7/AS	No	0	Spring 2015	3	No	3.18e-09
FA2/FA8/AS	No	0	Spring 2015	1	No	3.18e-09
FA2/FA8/AS	No	0	Spring 2015	1	No	3.18e-09
FA2/FA8/AS	No	0	Spring 2015	1	No	3.18e-09
FA2/FA8/AS	No	0	Spring 2015	1	No	3.18e-09
FA2/FA8/AS	No	0	Spring 2015	1	No	3.18e-09
FA2/FA8/AS	No	0	Spring 2015	1	No	3.18e-09
FA2/FA8/AS	No	0	Spring 2015	1	No	3.18e-09
FA2/FA8/AS	No	0	Spring 2015	1	No	3.18e-09
FA2/FA8/AS	No	0	Spring 2015	1	No	3.18e-09
FA2/FA8/AS	No	0	Spring 2015	1	No	3.18e-09
FA2/FA8/AS	No	0	Spring 2015	1	No	3.18e-09
FA2/FA8/AS	No	0	Spring 2015	1	No	3.18e-09
FA2/FA8/AS	No	0	Spring 2015	1	No	3.18e-09
FA2/FA8/AS	No	0	Spring 2015	1	No	3.18e-09
FA2/FA8/AS	No	0	Spring 2015	1	No	3.18e-09
FA2/FA8/AS	No	0	Spring 2015	1	No	3.18e-09
FA2/FA8/AS	No	0	Spring 2015	1	No	3.18e-09
FA2/FA8/AS	No	0	Spring 2015	1	No	3.18e-09
FA2/FA8/AS	No	0	Spring 2015	1	No	3.18e-09
FA2/FA8/AS	No	0	Spring 2015	1	No	3.18e-09
FA2/FA7-AS7/AS	No	0	Spring 2015	2	No	3.18e-09
FA2/FA7-AS7/AS	No	0	Spring 2015	2	No	3.18e-09
FA2/FA7-AS7/AS	No	0	Spring 2015	2	No	3.18e-09
FA2/FA7-AS7/AS	No	0	Spring 2015	2	No	3.18e-09
FA2/FA7-AS7/AS	No	0	Spring 2015	2	No	3.18e-09
FA2/FA7-AS7/AS	No	0	Spring 2015	2	No	3.18e-09
FA2/FA7-AS7/AS	No	0	Spring 2015	2	No	3.18e-09
FA2/FA7-AS7/AS	No	0	Spring 2015	2	No	3.18e-09
FA2/FA7-AS7/AS	No	0	Spring 2015	2	No	3.18e-09
FA2/FA7-AS7/AS	No	0	Spring 2015	2	No	3.18e-09
FA2/FA7-AS7/AS	No	0	Spring 2015	2	No	3.18e-09
FA2/FA7-AS7/AS	No	0	Spring 2015	2	No	3.18e-09
FA2/FA7-AS7/AS	No	0	Spring 2015	2	No	3.18e-09
FA2/FA7-AS7/AS	No	0	Spring 2015	2	No	3.18e-09
FA2/FA7-AS7/AS	No	0	Spring 2015	2	No	3.18e-09
FA2/FA7-AS7/AS	No	0	Spring 2015	2	No	3.18e-09
FA2/FA7-AS7/AS	No	0	Spring 2015	2	No	3.18e-09
FA2/FA7-AS7/AS	No	0	Spring 2015	2	No	3.18e-09
FA2/FA7-AS7/AS	No	0	Spring 2015	2	No	3.18e-09
FA2/FA7-AS7/AS	No	0	Spring 2015	2	No	3.18e-09
AL-Sib	No	0	Spring 2015	2	No	3.18e-09
AL-Sib	No	0	Spring 2015	2	No	3.18e-09
AL-Sib	No	0	Spring 2015	2	No	3.18e-09
AL-Sib	No	0	Spring 2015	2	No	3.18e-09
AL-Sib	No	0	Spring 2015	2	No	3.18e-09
AL-Sib	No	0	Spring 2015	2	No	3.18e-09
AL-Sib	No	0	Spring 2015	2	No	3.18e-09
AL-Sib	No	0	Spring 2015	2	No	3.18e-09
AL-Sib	No	0	Spring 2015	2	No	3.18e-09
AL-Sib	No	0	Spring 2015	2	No	3.18e-09
AL-Sib	No	0	Spring 2015	2	No	3.18e-09
AL-Sib	No	0	Spring 2015	2	No	3.18e-09
AL-Sib	No	0	Spring 2015	2	No	3.18e-09
AL-Sib	No	0	Spring 2015	2	No	3.18e-09
AL-Sib	No	0	Spring 2015	2	No	3.18e-09
AL-Sib	No	0	Spring 2015	2	No	3.18e-09
AL-Sib	No	0	Spring 2015	2	No	3.18e-09
AL-Sib	No	0	Spring 2015	2	No	3.18e-09
AL6/AS	Yes	1	Spring 2015	3	No	0.05
AL6/AS	No	0	Spring 2015	3	No	0.05
AL6/AS	No	0	Spring 2015	3	No	0.05
AL6/AS	No	0	Spring 2015	3	No	0.05
AL6/AS	No	0	Spring 2015	3	No	0.05
AL6/AS	No	0	Spring 2015	3	No	0.05
AL6/AS	No	0	Spring 2015	3	No	0.05
AL6/AS	No	0	Spring 2015	3	No	0.05
AL6/AS	No	0	Spring 2015	3	No	0.05
AL6/AS	No	0	Spring 2015	3	No	0.05
AL6/AS	No	0	Spring 2015	3	No	0.05
AL6/AS	No	0	Spring 2015	3	No	0.05
AL6/AS	No	0	Spring 2015	3	No	0.05
AL6/AS	No	0	Spring 2015	3	No	0.05
AL6/AS	No	0	Spring 2015	3	No	0.05
AL6/AS	No	0	Spring 2015	3	No	0.05
AL6/AS	No	0	Spring 2015	3	No	0.05
AL6/AS	No	0	Spring 2015	3	No	0.05
AL6/AS	No	0	Spring 2015	3	No	0.05
AL6/AS	No	0	Spring 2015	3	No	0.05
AL10/AS	Yes	1	Spring 2015	3	No	0.105263
AL10/AS	Yes	1	Spring 2015	3	No	0.105263
AL10/AS	No	0	Spring 2015	3	No	0.105263
AL10/AS	No	0	Spring 2015	3	No	0.105263
AL10/AS	No	0	Spring 2015	3	No	0.105263
AL10/AS	No	0	Spring 2015	3	No	0.105263
AL10/AS	No	0	Spring 2015	3	No	0.105263
AL10/AS	No	0	Spring 2015	3	No	0.105263
AL10/AS	No	0	Spring 2015	3	No	0.105263
AL10/AS	No	0	Spring 2015	3	No	0.105263
AL10/AS	No	0	Spring 2015	3	No	0.105263
AL10/AS	No	0	Spring 2015	3	No	0.105263
AL10/AS	No	0	Spring 2015	3	No	0.105263
AL10/AS	No	0	Spring 2015	3	No	0.105263
AL10/AS	No	0	Spring 2015	3	No	0.105263
AL10/AS	No	0	Spring 2015	3	No	0.105263
AL10/AS	No	0	Spring 2015	3	No	0.105263
AL10/AS	No	0	Spring 2015	3	No	0.105263
AL10/AS	No	0	Spring 2015	3	No	0.105263
AL6/AL10/AS	Yes	1	Spring 2015	3	No	0.157895
AL6/AL10/AS	Yes	1	Spring 2015	3	No	0.157895
AL6/AL10/AS	Yes	1	Spring 2015	3	No	0.157895
AL6/AL10/AS	No	0	Spring 2015	3	No	0.157895
AL6/AL10/AS	No	0	Spring 2015	3	No	0.157895
AL6/AL10/AS	No	0	Spring 2015	3	No	0.157895
AL6/AL10/AS	No	0	Spring 2015	3	No	0.157895
AL6/AL10/AS	No	0	Spring 2015	3	No	0.157895
AL6/AL10/AS	No	0	Spring 2015	3	No	0.157895
AL6/AL10/AS	No	0	Spring 2015	3	No	0.157895
AL6/AL10/AS	No	0	Spring 2015	3	No	0.157895
AL6/AL10/AS	No	0	Spring 2015	3	No	0.157895
AL6/AL10/AS	No	0	Spring 2015	3	No	0.157895
AL6/AL10/AS	No	0	Spring 2015	3	No	0.157895
AL6/AL10/AS	No	0	Spring 2015	3	No	0.157895
AL6/AL10/AS	No	0	Spring 2015	3	No	0.157895
AL6/AL10/AS	No	0	Spring 2015	3	No	0.157895
AL6/AL10/AS	No	0	Spring 2015	3	No	0.157895
AL6/AL10/AS	No	0	Spring 2015	3	No	0.157895
ASX-3	No	0	Spring 2015	1	Yes	3.18e-09
ASX-3	No	0	Spring 2015	1	Yes	3.18e-09
ASX-3	No	0	Spring 2015	1	Yes	3.18e-09
ASX-3	No	0	Spring 2015	1	Yes	3.18e-09
ASX-3	No	0	Spring 2015	1	Yes	3.18e-09
ASX-3	No	0	Spring 2015	1	Yes	3.18e-09
ASX-3	No	0	Spring 2015	1	Yes	3.18e-09
ASX-3	No	0	Spring 2015	1	Yes	3.18e-09
ASX-3	No	0	Spring 2015	1	Yes	3.18e-09
ASX-3	No	0	Spring 2015	1	Yes	3.18e-09
ASX-3	No	0	Spring 2015	1	Yes	3.18e-09
ASX-3	No	0	Spring 2015	1	Yes	3.18e-09
ASX-3	No	0	Spring 2015	1	Yes	3.18e-09
ASX-3	No	0	Spring 2015	1	Yes	3.18e-09
ASX-3	No	0	Spring 2015	1	Yes	3.18e-09
ASX-3	No	0	Spring 2015	1	Yes	3.18e-09
ASX-3	No	0	Spring 2015	1	Yes	3.18e-09
ASX-3	No	0	Spring 2015	1	Yes	3.18e-09
ASX-3	No	0	Spring 2015	1	Yes	3.18e-09
ASX-3	No	0	Spring 2015	1	Yes	3.18e-09

## Sheet: WF data
Entry	Eggs	Ln.Eggs	Nymphs	Ln.Nymphs	Experiment	Experiment.b
ISX-1	138	4.93447	25	3.2581	Spring 2014	1
ISX-1	128	4.85981	11	2.48491	Spring 2014	1
ISX-1	97	4.58497	16	2.83321	Spring 2014	1
ISX-1	245	5.50533	26	3.29584	Spring 2014	1
ISX-1	58	4.07754	24	3.21888	Spring 2014	1
ISX-1	34	3.55535	7	2.07944	Spring 2014	1
ISX-1	53	3.98898	11	2.48491	Spring 2014	1
ISX-1	79	4.38203	9	2.30259	Spring 2014	1
ISX-1	1056	6.96319	661	6.49527	Spring 2014	1
ISX-1	398	5.98896	553	6.31716	Spring 2014	1
ISX-1	510	6.23637	250	5.52545	Spring 2014	1
ISX-1	129	4.86753	274	5.61677	Spring 2014	1
ISX-1	510	6.23637	527	6.2691	Spring 2014	1
ISX-1	233	5.45532	687	6.53379	Spring 2014	1
ISX-1	150	5.01728	88	4.48864	Spring 2014	1
ISX-1	258	5.55683	293	5.68358	Spring 2014	1
ISX-2	40	3.71357	18	2.94444	Spring 2014	1
ISX-2	39	3.68888	1	0.693147	Spring 2014	1
ISX-2	33	3.52636	5	1.79176	Spring 2014	1
ISX-2	147	4.99721	34	3.55535	Spring 2014	1
ISX-2	68	4.23411	64	4.17439	Spring 2014	1
ISX-2	138	4.93447	47	3.8712	Spring 2014	1
ISX-2	129	4.86753	31	3.46574	Spring 2014	1
ISX-2	106	4.67283	54	4.00733	Spring 2014	1
ISX-2	794	6.67834	1178	7.07242	Spring 2014	1
ISX-2	249	5.52146	198	5.2933	Spring 2014	1
ISX-2	578	6.3613	339	5.82895	Spring 2014	1
ISX-2	906	6.81014	279	5.63479	Spring 2014	1
ISX-2	472	6.1591	587	6.37673	Spring 2014	1
ISX-2	322	5.77765	1430	7.26613	Spring 2014	1
ISX-2	970	6.87833	1825	7.50988	Spring 2014	1
ISX-2	1023	6.93147	909	6.81344	Spring 2014	1
ISX-3	71	4.27667	17	2.89037	Spring 2014	1
ISX-3	109	4.70048	11	2.48491	Spring 2014	1
ISX-3	126	4.84419	14	2.70805	Spring 2014	1
ISX-3	61	4.12713	8	2.19722	Spring 2014	1
ISX-3	30	3.43399	21	3.09104	Spring 2014	1
ISX-3	8	2.19722	2	1.09861	Spring 2014	1
ISX-3	79	4.38203	15	2.77259	Spring 2014	1
ISX-3	62	4.14313	17	2.89037	Spring 2014	1
ISX-3	531	6.27664	762	6.63726	Spring 2014	1
ISX-3	339	5.82895	144	4.97673	Spring 2014	1
ISX-3	199	5.29832	141	4.95583	Spring 2014	1
ISX-3	212	5.36129	240	5.4848	Spring 2014	1
ISX-3	398	5.98896	168	5.1299	Spring 2014	1
ISX-3	708	6.56386	426	6.05678	Spring 2014	1
ISX-3	158	5.0689	60	4.11087	Spring 2014	1
ISX-3	152	5.03044	18	2.94444	Spring 2014	1
ISX-4	93	4.54329	1	0.693147	Spring 2014	1
ISX-4	166	5.11799	46	3.85015	Spring 2014	1
ISX-4	163	5.09987	57	4.06044	Spring 2014	1
ISX-4	165	5.11199	8	2.19722	Spring 2014	1
ISX-4	669	6.50728	92	4.5326	Spring 2014	1
ISX-4	561	6.3315	112	4.72739	Spring 2014	1
ISX-4	452	6.11589	97	4.58497	Spring 2014	1
ISX-4	548	6.3081	33	3.52636	Spring 2014	1
ISX-4	719	6.57925	652	6.48158	Spring 2014	1
ISX-4	488	6.19236	528	6.27099	Spring 2014	1
ISX-4	814	6.70319	629	6.44572	Spring 2014	1
ISX-4	617	6.42649	339	5.82895	Spring 2014	1
ISX-4	315	5.75574	512	6.24028	Spring 2014	1
ISX-4	421	6.04501	1335	7.19744	Spring 2014	1
ISX-4	838	6.73221	294	5.68698	Spring 2014	1
ISX-4	2472	7.81319	743	6.61204	Spring 2014	1
ISX-6	10	2.3979	0	0	Spring 2014	1
ISX-6	5	1.79176	0	0	Spring 2014	1
ISX-6	3	1.38629	5	1.79176	Spring 2014	1
ISX-6	7	2.07944	8	2.19722	Spring 2014	1
ISX-6	6	1.94591	1	0.693147	Spring 2014	1
ISX-6	0	0	0	0	Spring 2014	1
ISX-6	4	1.60944	0	0	Spring 2014	1
ISX-6	2	1.09861	0	0	Spring 2014	1
ISX-6	324	5.78383	545	6.30262	Spring 2014	1
ISX-6	86	4.46591	158	5.0689	Spring 2014	1
ISX-6	69	4.2485	63	4.15888	Spring 2014	1
ISX-6	51	3.95124	74	4.31749	Spring 2014	1
ISX-6	410	6.01859	29	3.4012	Spring 2014	1
ISX-6	324	5.78383	120	4.79579	Spring 2014	1
ISX-6	42	3.7612	19	2.99573	Spring 2014	1
ISX-6	28	3.3673	15	2.77259	Spring 2014	1
ISX-7	10	2.3979	3	1.38629	Spring 2014	1
ISX-7	0	0	1	0.693147	Spring 2014	1
ISX-7	9	2.30259	0	0	Spring 2014	1
ISX-7	20	3.04452	9	2.30259	Spring 2014	1
ISX-7	8	2.19722	0	0	Spring 2014	1
ISX-7	0	0	0	0	Spring 2014	1
ISX-7	18	2.94444	2	1.09861	Spring 2014	1
ISX-7	21	3.09104	0	0	Spring 2014	1
ISX-7	560	6.32972	766	6.64249	Spring 2014	1
ISX-7	168	5.1299	491	6.19848	Spring 2014	1
ISX-7	154	5.04343	153	5.03695	Spring 2014	1
ISX-7	95	4.56435	89	4.49981	Spring 2014	1
ISX-7	296	5.69373	51	3.95124	Spring 2014	1
ISX-7	240	5.4848	27	3.3322	Spring 2014	1
ISX-7	76	4.34381	5	1.79176	Spring 2014	1
ISX-7	23	3.17805	0	0	Spring 2014	1
ISX-8	69	4.2485	4	1.60944	Spring 2014	1
ISX-8	25	3.2581	0	0	Spring 2014	1
ISX-8	46	3.85015	18	2.94444	Spring 2014	1
ISX-8	8	2.19722	12	2.56495	Spring 2014	1
ISX-8	41	3.73767	1	0.693147	Spring 2014	1
ISX-8	9	2.30259	1	0.693147	Spring 2014	1
ISX-8	26	3.29584	0	0	Spring 2014	1
ISX-8	8	2.19722	0	0	Spring 2014	1
ISX-8	1023	6.93147	781	6.66185	Spring 2014	1
ISX-8	207	5.33754	151	5.02388	Spring 2014	1
ISX-8	496	6.20859	206	5.33272	Spring 2014	1
ISX-8	267	5.59099	280	5.63835	Spring 2014	1
ISX-8	422	6.04737	200	5.3033	Spring 2014	1
ISX-8	297	5.69709	31	3.46574	Spring 2014	1
ISX-8	305	5.72359	12	2.56495	Spring 2014	1
ISX-8	19	2.99573	2	1.09861	Spring 2014	1
CU071026	5	1.79176	26	3.29584	Spring 2014	1
CU071026	7	2.07944	3	1.38629	Spring 2014	1
CU071026	41	3.73767	9	2.30259	Spring 2014	1
CU071026	30	3.43399	24	3.21888	Spring 2014	1
CU071026	26	3.29584	2	1.09861	Spring 2014	1
CU071026	1	0.693147	2	1.09861	Spring 2014	1
CU071026	6	1.94591	9	2.30259	Spring 2014	1
CU071026	23	3.17805	21	3.09104	Spring 2014	1
CU071026	128	4.85981	241	5.48894	Spring 2014	1
CU071026	72	4.29046	123	4.82028	Spring 2014	1
CU071026	13	2.63906	12	2.56495	Spring 2014	1
CU071026	119	4.78749	302	5.71373	Spring 2014	1
CU071026	31	3.46574	30	3.43399	Spring 2014	1
CU071026	113	4.7362	59	4.09434	Spring 2014	1
CU071026	268	5.59471	4	1.60944	Spring 2014	1
CU071026	112	4.72739	0	0	Spring 2014	1
FA2/AS	3	1.38629	8	2.19722	Spring 2014	1
FA2/AS	9	2.30259	0	0	Spring 2014	1
FA2/AS	38	3.66356	7	2.07944	Spring 2014	1
FA2/AS	85	4.45435	18	2.94444	Spring 2014	1
FA2/AS	54	4.00733	2	1.09861	Spring 2014	1
FA2/AS	69	4.2485	30	3.43399	Spring 2014	1
FA2/AS	24	3.21888	8	2.19722	Spring 2014	1
FA2/AS	108	4.69135	35	3.58352	Spring 2014	1
FA2/AS	363	5.89715	351	5.86363	Spring 2014	1
FA2/AS	88	4.48864	137	4.92725	Spring 2014	1
FA2/AS	58	4.07754	65	4.18965	Spring 2014	1
FA2/AS	102	4.63473	138	4.93447	Spring 2014	1
FA2/AS	55	4.02535	64	4.17439	Spring 2014	1
FA2/AS	8	2.19722	37	3.63759	Spring 2014	1
FA2/AS	30	3.43399	21	3.09104	Spring 2014	1
FA2/AS	143	4.96981	26	3.29584	Spring 2014	1
FA8/AS	53	3.98898	22	3.13549	Spring 2014	1
FA8/AS	8	2.19722	15	2.77259	Spring 2014	1
FA8/AS	15	2.77259	5	1.79176	Spring 2014	1
FA8/AS	49	3.91202	11	2.48491	Spring 2014	1
FA8/AS	152	5.03044	6	1.94591	Spring 2014	1
FA8/AS	79	4.38203	40	3.71357	Spring 2014	1
FA8/AS	238	5.47646	113	4.7362	Spring 2014	1
FA8/AS	308	5.73334	57	4.06044	Spring 2014	1
FA8/AS	249	5.52146	489	6.19441	Spring 2014	1
FA8/AS	16	2.83321	109	4.70048	Spring 2014	1
FA8/AS	390	5.96871	709	6.56526	Spring 2014	1
FA8/AS	277	5.62762	407	6.01127	Spring 2014	1
FA8/AS	249	5.52146	42	3.7612	Spring 2014	1
FA8/AS	218	5.38907	34	3.55535	Spring 2014	1
FA8/AS	101	4.62497	50	3.93183	Spring 2014	1
FA8/AS	246	5.50939	1	0.693147	Spring 2014	1
ASX-1	0	0	0	0	Spring 2014	1
ASX-1	0	0	0	0	Spring 2014	1
ASX-1	9	2.30259	0	0	Spring 2014	1
ASX-1	5	1.79176	0	0	Spring 2014	1
ASX-1	13	2.63906	0	0	Spring 2014	1
ASX-1	1	0.693147	0	0	Spring 2014	1
ASX-1	1	0.693147	0	0	Spring 2014	1
ASX-1	3	1.38629	0	0	Spring 2014	1
ASX-1	24	3.21888	40	3.71357	Spring 2014	1
ASX-1	45	3.82864	47	3.8712	Spring 2014	1
ASX-1	11	2.48491	31	3.46574	Spring 2014	1
ASX-1	15	2.77259	28	3.3673	Spring 2014	1
ASX-1	51	3.95124	38	3.66356	Spring 2014	1
ASX-1	68	4.23411	14	2.70805	Spring 2014	1
ASX-1	18	2.94444	0	0	Spring 2014	1
ASX-1	121	4.80402	48	3.89182	Spring 2014	1
ASX-2	5	1.79176	11	2.48491	Spring 2014	1
ASX-2	1	0.693147	3	1.38629	Spring 2014	1
ASX-2	21	3.09104	2	1.09861	Spring 2014	1
ASX-2	6	1.94591	7	2.07944	Spring 2014	1
ASX-2	2	1.09861	1	0.693147	Spring 2014	1
ASX-2	7	2.07944	0	0	Spring 2014	1
ASX-2	3	1.38629	0	0	Spring 2014	1
ASX-2	2	1.09861	2	1.09861	Spring 2014	1
ASX-2	143	4.96981	313	5.74939	Spring 2014	1
ASX-2	19	2.99573	39	3.68888	Spring 2014	1
ASX-2	42	3.7612	61	4.12713	Spring 2014	1
ASX-2	56	4.04305	72	4.29046	Spring 2014	1
ASX-2	28	3.3673	23	3.17805	Spring 2014	1
ASX-2	39	3.68888	11	2.48491	Spring 2014	1
ASX-2	22	3.13549	2	1.09861	Spring 2014	1
ASX-2	110	4.70953	65	4.18965	Spring 2014	1
ASX-3	1	0.693147	3	1.38629	Spring 2014	1
ASX-3	18	2.94444	8	2.19722	Spring 2014	1
ASX-3	40	3.71357	10	2.3979	Spring 2014	1
ASX-3	10	2.3979	0	0	Spring 2014	1
ASX-3	40	3.71357	5	1.79176	Spring 2014	1
ASX-3	24	3.21888	6	1.94591	Spring 2014	1
ASX-3	43	3.78419	19	2.99573	Spring 2014	1
ASX-3	176	5.17615	79	4.38203	Spring 2014	1
ASX-3	149	5.01064	186	5.23111	Spring 2014	1
ASX-3	65	4.18965	43	3.78419	Spring 2014	1
ASX-3	54	4.00733	82	4.41884	Spring 2014	1
ASX-3	148	5.00395	96	4.57471	Spring 2014	1
ASX-3	34	3.55535	202	5.31321	Spring 2014	1
ASX-3	74	4.31749	156	5.05625	Spring 2014	1
ASX-3	158	5.0689	22	3.13549	Spring 2014	1
ASX-3			267	5.59099	Spring 2014	1
FL-47	47	3.8712	29	3.4012	Spring 2014	1
FL-47	110	4.70953	40	3.71357	Spring 2014	1
FL-47	170	5.14166	64	4.17439	Spring 2014	1
FL-47	40	3.71357	32	3.49651	Spring 2014	1
FL-47	769	6.64639	110	4.70953	Spring 2014	1
FL-47	702	6.55536	176	5.17615	Spring 2014	1
FL-47	459	6.13123	198	5.2933	Spring 2014	1
FL-47	473	6.16121	140	4.94876	Spring 2014	1
FL-47	205	5.32788	454	6.1203	Spring 2014	1
FL-47	127	4.85203	183	5.21494	Spring 2014	1
FL-47	245	5.50533	364	5.8999	Spring 2014	1
FL-47	213	5.36598	287	5.66296	Spring 2014	1
FL-47	240	5.4848	259	5.56068	Spring 2014	1
FL-47	24	3.21888	353	5.8693	Spring 2014	1
FL-47	113	4.7362	435	6.07764	Spring 2014	1
FL-47	230	5.44242	220	5.39816	Spring 2014	1
FLX-1	40	3.71357	19	2.99573	Spring 2014	1
FLX-1	8	2.19722	11	2.48491	Spring 2014	1
FLX-1	65	4.18965	59	4.09434	Spring 2014	1
FLX-1	67	4.21951	14	2.70805	Spring 2014	1
FLX-1	507	6.23048	187	5.23644	Spring 2014	1
FLX-1	173	5.15906	116	4.76217	Spring 2014	1
FLX-1	238	5.47646	99	4.60517	Spring 2014	1
FLX-1	245	5.50533	113	4.7362	Spring 2014	1
FLX-1	349	5.85793	759	6.63332	Spring 2014	1
FLX-1	118	4.77912	295	5.69036	Spring 2014	1
FLX-1	526	6.2672	315	5.75574	Spring 2014	1
FLX-1	191	5.2575	191	5.2575	Spring 2014	1
FLX-1	159	5.07517	580	6.36475	Spring 2014	1
FLX-1	85	4.45435	509	6.23441	Spring 2014	1
FLX-1	193	5.26786	393	5.97635	Spring 2014	1
FLX-1	275	5.6204	496	6.20859	Spring 2014	1
TY3/TM2/AS	67	4.21951	18	2.94444	Spring 2014	1
TY3/TM2/AS	20	3.04452	3	1.38629	Spring 2014	1
TY3/TM2/AS	4	1.60944	4	1.60944	Spring 2014	1
TY3/TM2/AS	21	3.09104	7	2.07944	Spring 2014	1
TY3/TM2/AS	170	5.14166	19	2.99573	Spring 2014	1
TY3/TM2/AS	23	3.17805	6	1.94591	Spring 2014	1
TY3/TM2/AS	5	1.79176	1	0.693147	Spring 2014	1
TY3/TM2/AS	13	2.63906	5	1.79176	Spring 2014	1
TY3/TM2/AS	93	4.54329	312	5.7462	Spring 2014	1
TY3/TM2/AS	11	2.48491	87	4.47734	Spring 2014	1
TY3/TM2/AS	8	2.19722	42	3.7612	Spring 2014	1
TY3/TM2/AS	22	3.13549	30	3.43399	Spring 2014	1
TY3/TM2/AS	58	4.07754	10	2.3979	Spring 2014	1
TY3/TM2/AS	111	4.7185	5	1.79176	Spring 2014	1
TY3/TM2/AS	159	5.07517	0	0	Spring 2014	1
TY3/TM2/AS	27	3.3322	0	0	Spring 2014	1
ISX-6	7	2.07944	18	2.94444	Fall 2014	2
ISX-6	22	3.13549	35	3.58352	Fall 2014	2
ISX-6	4	1.60944	25	3.2581	Fall 2014	2
ISX-6	36	3.61092	22	3.13549	Fall 2014	2
ISX-6	5	1.79176	8	2.19722	Fall 2014	2
ISX-6	6	1.94591	24	3.21888	Fall 2014	2
ISX-6	3	1.38629	6	1.94591	Fall 2014	2
ISX-6	0	0	0	0	Fall 2014	2
ISX-6	0	0	0	0	Fall 2014	2
ISX-6	4	1.60944	27	3.3322	Fall 2014	2
ISX-6	3	1.38629	0	0	Fall 2014	2
ISX-6	0	0	0	0	Fall 2014	2
ISX-7	14	2.70805	24	3.21888	Fall 2014	2
ISX-7	50	3.93183	21	3.09104	Fall 2014	2
ISX-7	9	2.30259	28	3.3673	Fall 2014	2
ISX-7	20	3.04452	8	2.19722	Fall 2014	2
ISX-7	3	1.38629	4	1.60944	Fall 2014	2
ISX-7	0	0	6	1.94591	Fall 2014	2
ISX-7	14	2.70805	34	3.55535	Fall 2014	2
ISX-7	0	0	0	0	Fall 2014	2
ISX-7	3	1.38629	0	0	Fall 2014	2
ISX-7	0	0	0	0	Fall 2014	2
ISX-7	4	1.60944	8	2.19722	Fall 2014	2
ISX-7	0	0	0	0	Fall 2014	2
ISX-8	28	3.3673	52	3.97029	Fall 2014	2
ISX-8	40	3.71357	44	3.80666	Fall 2014	2
ISX-8	28	3.3673	56	4.04305	Fall 2014	2
ISX-8	202	5.31321	76	4.34381	Fall 2014	2
ISX-8	31	3.46574	39	3.68888	Fall 2014	2
ISX-8	106	4.67283	37	3.63759	Fall 2014	2
ISX-8	10	2.3979	2	1.09861	Fall 2014	2
ISX-8	0	0	0	0	Fall 2014	2
ISX-8	3	1.38629	1	0.693147	Fall 2014	2
ISX-8	3	1.38629	3	1.38629	Fall 2014	2
ISX-8	5	1.79176	0	0	Fall 2014	2
ISX-8	2	1.09861	2	1.09861	Fall 2014	2
CU071026	133	4.89784	28	3.3673	Fall 2014	2
CU071026	67	4.21951	25	3.2581	Fall 2014	2
CU071026	66	4.20469	32	3.49651	Fall 2014	2
CU071026	120	4.79579	40	3.71357	Fall 2014	2
CU071026	12	2.56495	0	0	Fall 2014	2
CU071026	16	2.83321	193	5.26786	Fall 2014	2
CU071026	15	2.77259	0	0	Fall 2014	2
CU071026	23	3.17805	5	1.79176	Fall 2014	2
CU071026	5	1.79176	0	0	Fall 2014	2
CU071026	43	3.78419	13	2.63906	Fall 2014	2
CU071026	0	0	0	0	Fall 2014	2
CU071026	5	1.79176	1	0.693147	Fall 2014	2
FA2/AS	8	2.19722	13	2.63906	Fall 2014	2
FA2/AS	6	1.94591	15	2.77259	Fall 2014	2
FA2/AS	57	4.06044	19	2.99573	Fall 2014	2
FA2/AS	49	3.91202	34	3.55535	Fall 2014	2
FA2/AS	40	3.71357	44	3.80666	Fall 2014	2
FA2/AS	19	2.99573	69	4.2485	Fall 2014	2
FA2/AS	5	1.79176	4	1.60944	Fall 2014	2
FA2/AS	8	2.19722	2	1.09861	Fall 2014	2
FA2/AS	7	2.07944	8	2.19722	Fall 2014	2
FA2/AS	21	3.09104	22	3.13549	Fall 2014	2
FA2/AS	1	0.693147	5	1.79176	Fall 2014	2
FA2/AS	10	2.3979	1	0.693147	Fall 2014	2
FA8/AS	33	3.52636	30	3.43399	Fall 2014	2
FA8/AS	55	4.02535	40	3.71357	Fall 2014	2
FA8/AS	124	4.82831	59	4.09434	Fall 2014	2
FA8/AS	42	3.7612	74	4.31749	Fall 2014	2
FA8/AS	27	3.3322	32	3.49651	Fall 2014	2
FA8/AS	153	5.03695	152	5.03044	Fall 2014	2
FA8/AS	6	1.94591	2	1.09861	Fall 2014	2
FA8/AS	12	2.56495	19	2.99573	Fall 2014	2
FA8/AS	24	3.21888	9	2.30259	Fall 2014	2
FA8/AS	268	5.59471	25	3.2581	Fall 2014	2
FA8/AS	2	1.09861	0	0	Fall 2014	2
FA8/AS	14	2.70805	23	3.17805	Fall 2014	2
ASX-1	28	3.3673	31	3.46574	Fall 2014	2
ASX-1	94	4.55388	12	2.56495	Fall 2014	2
ASX-1	122	4.81218	16	2.83321	Fall 2014	2
ASX-1	126	4.84419	18	2.94444	Fall 2014	2
ASX-1	53	3.98898	12	2.56495	Fall 2014	2
ASX-1	11	2.48491	7	2.07944	Fall 2014	2
ASX-1	5	1.79176	20	3.04452	Fall 2014	2
ASX-1	3	1.38629	0	0	Fall 2014	2
ASX-1	0	0	0	0	Fall 2014	2
ASX-1	0	0	0	0	Fall 2014	2
ASX-1	0	0	0	0	Fall 2014	2
ASX-1	3	1.38629	0	0	Fall 2014	2
ASX-2	15	2.77259	34	3.55535	Fall 2014	2
ASX-2	129	4.86753	10	2.3979	Fall 2014	2
ASX-2	63	4.15888	59	4.09434	Fall 2014	2
ASX-2	116	4.76217	20	3.04452	Fall 2014	2
ASX-2	19	2.99573	13	2.63906	Fall 2014	2
ASX-2	17	2.89037	88	4.48864	Fall 2014	2
ASX-2	2	1.09861	1	0.693147	Fall 2014	2
ASX-2	0	0	0	0	Fall 2014	2
ASX-2	1	0.693147	4	1.60944	Fall 2014	2
ASX-2	11	2.48491	17	2.89037	Fall 2014	2
ASX-2	15	2.77259	7	2.07944	Fall 2014	2
ASX-2	9	2.30259	0	0	Fall 2014	2
ASX-3	16	2.83321	63	4.15888	Fall 2014	2
ASX-3	45	3.82864	35	3.58352	Fall 2014	2
ASX-3	33	3.52636	17	2.89037	Fall 2014	2
ASX-3	158	5.0689	69	4.2485	Fall 2014	2
ASX-3	13	2.63906	12	2.56495	Fall 2014	2
ASX-3	0	0	56	4.04305	Fall 2014	2
ASX-3	2	1.09861	14	2.70805	Fall 2014	2
ASX-3	5	1.79176	0	0	Fall 2014	2
ASX-3	9	2.30259	8	2.19722	Fall 2014	2
ASX-3	38	3.66356	42	3.7612	Fall 2014	2
ASX-3	14	2.70805	16	2.83321	Fall 2014	2
ASX-3	13	2.63906	0	0	Fall 2014	2
AL10/SW/AS	42	3.7612	19	2.99573	Fall 2014	2
AL10/SW/AS	92	4.5326	18	2.94444	Fall 2014	2
AL10/SW/AS	77	4.35671	44	3.80666	Fall 2014	2
AL10/SW/AS	159	5.07517	33	3.52636	Fall 2014	2
AL10/SW/AS	55	4.02535	17	2.89037	Fall 2014	2
AL10/SW/AS	96	4.57471	94	4.55388	Fall 2014	2
AL10/SW/AS	6	1.94591	0	0	Fall 2014	2
AL10/SW/AS	3	1.38629	8	2.19722	Fall 2014	2
AL10/SW/AS	31	3.46574	21	3.09104	Fall 2014	2
AL10/SW/AS	118	4.77912	35	3.58352	Fall 2014	2
AL10/SW/AS	8	2.19722	0	0	Fall 2014	2
AL10/SW/AS	16	2.83321	3	1.38629	Fall 2014	2
AL10b/SW/AS	34	3.55535	45	3.82864	Fall 2014	2
AL10b/SW/AS	42	3.7612	15	2.77259	Fall 2014	2
AL10b/SW/AS	167	5.12396	3	1.38629	Fall 2014	2
AL10b/SW/AS	1	0.693147	9	2.30259	Fall 2014	2
AL10b/SW/AS	15	2.77259	7	2.07944	Fall 2014	2
AL10b/SW/AS	35	3.58352	18	2.94444	Fall 2014	2
AL10b/SW/AS	0	0	0	0	Fall 2014	2
AL10b/SW/AS	0	0	0	0	Fall 2014	2
AL10b/SW/AS	22	3.13549	7	2.07944	Fall 2014	2
AL10b/SW/AS	30	3.43399	6	1.94591	Fall 2014	2
AL10b/SW/AS	45	3.82864	3	1.38629	Fall 2014	2
AL10b/SW/AS	0	0	5	1.79176	Fall 2014	2
FL-47	20	3.04452	13	2.63906	Fall 2014	2
FL-47	41	3.73767	32	3.49651	Fall 2014	2
FL-47	27	3.3322	49	3.91202	Fall 2014	2
FL-47	37	3.63759	14	2.70805	Fall 2014	2
FL-47	33	3.52636	38	3.66356	Fall 2014	2
FL-47	46	3.85015	69	4.2485	Fall 2014	2
FL-47	29	3.4012	37	3.63759	Fall 2014	2
FL-47	1	0.693147	11	2.48491	Fall 2014	2
FL-47	62	4.14313	36	3.61092	Fall 2014	2
FL-47	67	4.21951	60	4.11087	Fall 2014	2
FL-47	37	3.63759	54	4.00733	Fall 2014	2
FL-47	13	2.63906	23	3.17805	Fall 2014	2
FLX-1	75	4.33073	47	3.8712	Fall 2014	2
FLX-1	27	3.3322	17	2.89037	Fall 2014	2
FLX-1	26	3.29584	30	3.43399	Fall 2014	2
FLX-1	75	4.33073	11	2.48491	Fall 2014	2
FLX-1	21	3.09104	62	4.14313	Fall 2014	2
FLX-1	8	2.19722	94	4.55388	Fall 2014	2
FLX-1	21	3.09104	19	2.99573	Fall 2014	2
FLX-1	6	1.94591	35	3.58352	Fall 2014	2
FLX-1	2	1.09861	55	4.02535	Fall 2014	2
FLX-1	18	2.94444	26	3.29584	Fall 2014	2
FLX-1	2	1.09861	8	2.19722	Fall 2014	2
FLX-1	16	2.83321	5	1.79176	Fall 2014	2
TY3/TM2/AS	17	2.89037	18	2.94444	Fall 2014	2
TY3/TM2/AS	21	3.09104	90	4.51086	Fall 2014	2
TY3/TM2/AS	40	3.71357	59	4.09434	Fall 2014	2
TY3/TM2/AS	154	5.04343	31	3.46574	Fall 2014	2
TY3/TM2/AS	8	2.19722	40	3.71357	Fall 2014	2
TY3/TM2/AS	13	2.63906	68	4.23411	Fall 2014	2
TY3/TM2/AS	3	1.38629	9	2.30259	Fall 2014	2
TY3/TM2/AS	9	2.30259	4	1.60944	Fall 2014	2
TY3/TM2/AS	2	1.09861	12	2.56495	Fall 2014	2
TY3/TM2/AS	26	3.29584	9	2.30259	Fall 2014	2
TY3/TM2/AS	16	2.83321	1	0.693147	Fall 2014	2
TY3/TM2/AS	1	0.693147	1	0.693147	Fall 2014	2
AL6/SW/AS	25	3.2581	20	3.04452	Fall 2014	2
AL6/SW/AS	13	2.63906	8	2.19722	Fall 2014	2
AL6/SW/AS	19	2.99573	17	2.89037	Fall 2014	2
AL6/SW/AS	47	3.8712	30	3.43399	Fall 2014	2
AL6/SW/AS	11	2.48491	18	2.94444	Fall 2014	2
AL6/SW/AS	0	0	14	2.70805	Fall 2014	2
AL6/SW/AS	0	0	0	0	Fall 2014	2
AL6/SW/AS	0	0	0	0	Fall 2014	2
AL6/SW/AS	0	0	0	0	Fall 2014	2
AL6/SW/AS	3	1.38629	1	0.693147	Fall 2014	2
AL6/SW/AS	0	0	0	0	Fall 2014	2
AL6/SW/AS	0	0	0	0	Fall 2014	2
FA7/AS	67	4.21951	40	3.71357	Fall 2014	2
FA7/AS	10	2.3979	39	3.68888	Fall 2014	2
FA7/AS	68	4.23411	71	4.27667	Fall 2014	2
FA7/AS	35	3.58352	49	3.91202	Fall 2014	2
FA7/AS	7	2.07944	14	2.70805	Fall 2014	2
FA7/AS	61	4.12713	65	4.18965	Fall 2014	2
FA7/AS	9	2.30259	14	2.70805	Fall 2014	2
FA7/AS	4	1.60944	0	0	Fall 2014	2
FA7/AS	16	2.83321	1	0.693147	Fall 2014	2
FA7/AS	9	2.30259	15	2.77259	Fall 2014	2
FA7/AS	0	0	0	0	Fall 2014	2
FA7/AS	0	0	0	0	Fall 2014	2
FL-47	0	0	21	3.09104	Spring 2015	3
FL-47	3	1.38629	17	2.89037	Spring 2015	3
FL-47	5	1.79176	25	3.2581	Spring 2015	3
FL-47	1	0.693147	0	0	Spring 2015	3
FL-47	28	3.3673	34	3.55535	Spring 2015	3
FL-47	0	0	9	2.30259	Spring 2015	3
FL-47	22	3.13549	18	2.94444	Spring 2015	3
FL-47	8	2.19722	32	3.49651	Spring 2015	3
FL-47	2	1.09861	32	3.49651	Spring 2015	3
FL-47	20	3.04452	38	3.66356	Spring 2015	3
FL-47	2	1.09861	40	3.71357	Spring 2015	3
FL-47	1	0.693147	13	2.63906	Spring 2015	3
CU071026	0	0	3	1.38629	Spring 2015	3
CU071026	27	3.3322	28	3.3673	Spring 2015	3
CU071026	3	1.38629	2	1.09861	Spring 2015	3
CU071026	7	2.07944	7	2.07944	Spring 2015	3
CU071026	0	0	1	0.693147	Spring 2015	3
CU071026	1	0.693147	0	0	Spring 2015	3
CU071026	2	1.09861	4	1.60944	Spring 2015	3
CU071026	3	1.38629	1	0.693147	Spring 2015	3
CU071026	6	1.94591	18	2.94444	Spring 2015	3
CU071026	3	1.38629	6	1.94591	Spring 2015	3
CU071026	2	1.09861	14	2.70805	Spring 2015	3
CU071026	12	2.56495	9	2.30259	Spring 2015	3
FA2/AS	3	1.38629	7	2.07944	Spring 2015	3
FA2/AS	4	1.60944	0	0	Spring 2015	3
FA2/AS	16	2.83321	4	1.60944	Spring 2015	3
FA2/AS	0	0	7	2.07944	Spring 2015	3
FA2/AS	0	0	0	0	Spring 2015	3
FA2/AS	31	3.46574	0	0	Spring 2015	3
FA2/AS	32	3.49651	4	1.60944	Spring 2015	3
FA2/AS	9	2.30259	7	2.07944	Spring 2015	3
FA2/AS	2	1.09861	18	2.94444	Spring 2015	3
FA2/AS	12	2.56495	6	1.94591	Spring 2015	3
FA2/AS	6	1.94591	16	2.83321	Spring 2015	3
FA2/AS	4	1.60944	7	2.07944	Spring 2015	3
FA8/AS	0	0	15	2.77259	Spring 2015	3
FA8/AS	17	2.89037	5	1.79176	Spring 2015	3
FA8/AS	2	1.09861	1	0.693147	Spring 2015	3
FA8/AS	34	3.55535	13	2.63906	Spring 2015	3
FA8/AS	0	0	11	2.48491	Spring 2015	3
FA8/AS	8	2.19722	3	1.38629	Spring 2015	3
FA8/AS	0	0	4	1.60944	Spring 2015	3
FA8/AS	11	2.48491	36	3.61092	Spring 2015	3
FA8/AS	3	1.38629	5	1.79176	Spring 2015	3
FA8/AS	25	3.2581	21	3.09104	Spring 2015	3
FA8/AS	8	2.19722	31	3.46574	Spring 2015	3
FA8/AS	11	2.48491	10	2.3979	Spring 2015	3
FA7/AS	0	0	0	0	Spring 2015	3
FA7/AS	8	2.19722	3	1.38629	Spring 2015	3
FA7/AS	16	2.83321	8	2.19722	Spring 2015	3
FA7/AS	0	0	0	0	Spring 2015	3
FA7/AS	0	0	3	1.38629	Spring 2015	3
FA7/AS	7	2.07944	1	0.693147	Spring 2015	3
FA7/AS	0	0	0	0	Spring 2015	3
FA7/AS	9	2.30259	7	2.07944	Spring 2015	3
FA7/AS	0	0	3	1.38629	Spring 2015	3
FA7/AS	5	1.79176	2	1.09861	Spring 2015	3
FA7/AS	5	1.79176	3	1.38629	Spring 2015	3
FA7/AS	2	1.09861	11	2.48491	Spring 2015	3
FA2/FA8/AS	0	0	0	0	Spring 2015	3
FA2/FA8/AS	0	0	0	0	Spring 2015	3
FA2/FA8/AS	11	2.48491	2	1.09861	Spring 2015	3
FA2/FA8/AS	0	0	0	0	Spring 2015	3
FA2/FA8/AS	0	0	6	1.94591	Spring 2015	3
FA2/FA8/AS	8	2.19722	19	2.99573	Spring 2015	3
FA2/FA8/AS	5	1.79176	9	2.30259	Spring 2015	3
FA2/FA8/AS	0	0	2	1.09861	Spring 2015	3
FA2/FA8/AS	1	0.693147	21	3.09104	Spring 2015	3
FA2/FA8/AS	20	3.04452	16	2.83321	Spring 2015	3
FA2/FA8/AS	3	1.38629	47	3.8712	Spring 2015	3
FA2/FA8/AS	26	3.29584	49	3.91202	Spring 2015	3
FA2/FA7-AS7/AS	0	0	5	1.79176	Spring 2015	3
FA2/FA7-AS7/AS	3	1.38629	2	1.09861	Spring 2015	3
FA2/FA7-AS7/AS	0	0	0	0	Spring 2015	3
FA2/FA7-AS7/AS	0	0	0	0	Spring 2015	3
FA2/FA7-AS7/AS	0	0	0	0	Spring 2015	3
FA2/FA7-AS7/AS	3	1.38629	4	1.60944	Spring 2015	3
FA2/FA7-AS7/AS	0	0	3	1.38629	Spring 2015	3
FA2/FA7-AS7/AS	1	0.693147	16	2.83321	Spring 2015	3
FA2/FA7-AS7/AS	0	0	11	2.48491	Spring 2015	3
FA2/FA7-AS7/AS	0	0	11	2.48491	Spring 2015	3
FA2/FA7-AS7/AS	0	0	6	1.94591	Spring 2015	3
FA2/FA7-AS7/AS	0	0	1	0.693147	Spring 2015	3
AL-sib	13	2.63906	1	0.693147	Spring 2015	3
AL-sib	37	3.63759	18	2.94444	Spring 2015	3
AL-sib	12	2.56495	1	0.693147	Spring 2015	3
AL-sib	12	2.56495	1	0.693147	Spring 2015	3
AL-sib	1	0.693147	5	1.79176	Spring 2015	3
AL-sib	6	1.94591	3	1.38629	Spring 2015	3
AL-sib	0	0	0	0	Spring 2015	3
AL-sib	1	0.693147	2	1.09861	Spring 2015	3
AL-sib	2	1.09861	10	2.3979	Spring 2015	3
AL-sib	29	3.4012	23	3.17805	Spring 2015	3
AL-sib	0	0	8	2.19722	Spring 2015	3
AL-sib	11	2.48491	9	2.30259	Spring 2015	3
AL6/AS	0	0	2	1.09861	Spring 2015	3
AL6/AS	0	0	4	1.60944	Spring 2015	3
AL6/AS	0	0	0	0	Spring 2015	3
AL6/AS	1	0.693147	0	0	Spring 2015	3
AL6/AS	0	0	0	0	Spring 2015	3
AL6/AS	4	1.60944	0	0	Spring 2015	3
AL6/AS	5	1.79176	1	0.693147	Spring 2015	3
AL6/AS	5	1.79176	5	1.79176	Spring 2015	3
AL6/AS	0	0	2	1.09861	Spring 2015	3
AL6/AS	0	0	0	0	Spring 2015	3
AL6/AS	0	0	2	1.09861	Spring 2015	3
AL6/AS	0	0	0	0	Spring 2015	3
AL10/AS	0	0	0	0	Spring 2015	3
AL10/AS	2	1.09861	0	0	Spring 2015	3
AL10/AS	6	1.94591	2	1.09861	Spring 2015	3
AL10/AS	13	2.63906	15	2.77259	Spring 2015	3
AL10/AS	0	0	11	2.48491	Spring 2015	3
AL10/AS	0	0	6	1.94591	Spring 2015	3
AL10/AS	0	0	0	0	Spring 2015	3
AL10/AS	0	0	1	0.693147	Spring 2015	3
AL10/AS	4	1.60944	5	1.79176	Spring 2015	3
AL10/AS	27	3.3322	33	3.52636	Spring 2015	3
AL10/AS	0	0	10	2.3979	Spring 2015	3
AL10/AS	42	3.7612	17	2.89037	Spring 2015	3
AL6/AL10/AS	0	0	0	0	Spring 2015	3
AL6/AL10/AS	0	0	2	1.09861	Spring 2015	3
AL6/AL10/AS	0	0	0	0	Spring 2015	3
AL6/AL10/AS	6	1.94591	0	0	Spring 2015	3
AL6/AL10/AS	4	1.60944	1	0.693147	Spring 2015	3
AL6/AL10/AS	1	0.693147	0	0	Spring 2015	3
AL6/AL10/AS	2	1.09861	2	1.09861	Spring 2015	3
AL6/AL10/AS	20	3.04452	2	1.09861	Spring 2015	3
AL6/AL10/AS	0	0	5	1.79176	Spring 2015	3
AL6/AL10/AS	0	0	0	0	Spring 2015	3
AL6/AL10/AS	0	0	1	0.693147	Spring 2015	3
AL6/AL10/AS	0	0	0	0	Spring 2015	3
ASX-3	12	2.56495	5	1.79176	Spring 2015	3
ASX-3	9	2.30259	9	2.30259	Spring 2015	3
ASX-3	14	2.70805	0	0	Spring 2015	3
ASX-3	10	2.3979	2	1.09861	Spring 2015	3
ASX-3	0	0	1	0.693147	Spring 2015	3
ASX-3	16	2.83321	7	2.07944	Spring 2015	3
ASX-3	1	0.693147	0	0	Spring 2015	3
ASX-3	16	2.83321	9	2.30259	Spring 2015	3
ASX-3	1	0.693147	6	1.94591	Spring 2015	3
ASX-3	76	4.34381	11	2.48491	Spring 2015	3
ASX-3	0	0	12	2.56495	Spring 2015	3
ASX-3	18	2.94444	32	3.49651	Spring 2015	3
